# Supplementary material for: Impairment of Wnt/β-catenin signaling in blood cells of patients with severe cavitary pulmonary tuberculosis
Source: PLoS One. 2017 Mar 23;12(3):e0172549. doi: 10.1371/journal.pone.0172549 (PMC5363794; doi:10.1371/journal.pone.0172549)
Supplement: S1 Table — (XLS) [file pone.0172549.s001.xls]

## Sheet: All Targets Value
	Raw Intensities											Normalized Intensity											Flags											Annotations
ProbeName	[1, Normal](raw)	[10, B](raw)	[11, A](raw)	[12, B](raw)	[13, A](raw)	[14, A](raw)	[2, Normal](raw)	[3, Normal](raw)	[7, A](raw)	[8, B](raw)	[9, B](raw)	[1, Normal](normalized)	[10, B](normalized)	[11, A](normalized)	[12, B](normalized)	[13, A](normalized)	[14, A](normalized)	[2, Normal](normalized)	[3, Normal](normalized)	[7, A](normalized)	[8, B](normalized)	[9, B](normalized)	2	11	1	10	9	8	7	14	13	3	12	GenbankAccession	GenomicCoordinates	GeneSymbol	Description	Go	RefSeqAccession	UniGeneID	EntrezGeneID
A_23_P42935	73.9521	99.7072	97.6374	94.0604	109.265	94.8329	241.987	70.2217	109.835	100.848	93.8897	7.32212	6.32938	6.23085	6.33965	6.27989	6.21158	8.99967	7.20721	6.28388	6.33625	6.32891	Detected	Detected	Detected	Detected	Detected	Detected	Detected	Detected	Detected	Detected	Detected	NM_004333	chr7:140434478-140434419	BRAF	Homo sapiens v-raf murine sarcoma viral oncogene homolog B1 (BRAF), mRNA [NM_004333]	GO:0005515|GO:0005886|GO:0007264|GO:0007268|GO:0043434|GO:0005634|GO:0051591|GO:0046872|GO:0005829|GO:0005737|GO:0000186|GO:0033138|GO:0043524|GO:0000166|GO:0009887|GO:0070374|GO:0019717|GO:0004709|GO:0048011|GO:0043066|GO:0046982|GO:0031434|GO:0005625|GO:0006916|GO:0005524|GO:0004672|GO:0004674|GO:0006468|GO:0005057	NM_004333	Hs.550061	673
A_23_P117082	1790.45	3092.48	3031.32	2784.18	2930.78	3038.47	526.731	1785.46	2952.21	3041.9	2836.08	12.3277	11.0818	11.0613	11.0603	10.9828	11.0868	10.1271	12.2882	10.9818	11.0364	11.0613	Detected	Detected	Detected	Detected	Detected	Detected	Detected	Detected	Detected	Detected	Detected	NM_015987	chr12:13127906-13127847	HEBP1	Homo sapiens heme binding protein 1 (HEBP1), mRNA [NM_015987]	GO:0005739|GO:0005737|GO:0005488|GO:0007623|GO:0005576|GO:0020037|GO:0005829	NM_015987	Hs.642618	50865
A_23_P2683	93.3687	761.805	777.124	721.124	703.293	767.154	33.9343	101.336	707.489	764.846	729.546	7.69813	9.12142	9.10861	9.14753	8.92681	9.1098	5.7775	7.77689	8.92632	9.11169	9.14533	Detected	Detected	Detected	Detected	Detected	Detected	Detected	Detected	Detected	Detected	Detected	NM_024604	chr12:48060809-48057361	RPAP3	Homo sapiens RNA polymerase II associated protein 3 (RPAP3), transcript variant 1, mRNA [NM_024604]	GO:0005488	NM_024604	Hs.437855	79657
A_33_P3367647	46.5986	59.6789	56.947	50.9099	90.7519	56.7701	104.87	38.9887	98.4191	66.207	48.3269	6.5842	5.61505	5.50062	5.48212	6.01541	5.51529	7.66012	6.27916	6.12742	5.7528	5.42174	Detected	Compromised	Detected	Detected	Detected	Detected	Detected	Compromised	Detected	Detected	Detected	NM_001077706	chr6:139134033-139134092	ECT2L	Homo sapiens epithelial cell transforming sequence 2 oncogene-like (ECT2L), transcript variant 1, mRNA [NM_001077706]	GO:0005622|GO:0005085|GO:0035023|GO:0005089	NM_001077706	Hs.660603	345930
A_23_P157316	30.9662	24.7173	29.6639	34.2673	43.7798	27.8431	51.0905	20.855	45.5066	22.9251	34.332	5.95252	4.33364	4.67138	4.93612	4.96816	4.63001	6.47813	5.28697	5.02159	4.20233	4.95397	Detected	Compromised	Detected	Detected	Detected	Detected	Detected	Compromised	Detected	Detected	Detected	NM_178829	chr7:142637773-142637832	C7orf34	Homo sapiens chromosome 7 open reading frame 34 (C7orf34), mRNA [NM_178829]	GO:0005576	NM_178829	Hs.239676	135927
A_32_P14850	186390	269857	247636	221706	248702	235918	326093	196158	259862	281137	226502	17.859	17.9368	17.8161	17.6035	17.9894	17.7836	18.2315	17.9276	17.9805	17.9433	17.5482	Detected	Detected	Detected	Detected	Detected	Detected	Detected	Detected	Detected	Detected	Detected	XM_003118720	chr16:74425436-74425495	NPIPL2	nuclear pore complex interacting protein-like 2 [Source:HGNC Symbol;Acc:34409] [ENST00000429990]	GO:0005576	XM_003118720	Hs.448833	440348
A_23_P158596	167.204	153.495	166.016	115.737	263.786	159.044	222.166	130.441	258.356	147.084	118.049	8.65157	6.92867	6.96191	6.63647	7.54862	6.91232	8.85751	8.19492	7.51519	6.85991	6.65027	Detected	Detected	Detected	Detected	Detected	Detected	Detected	Detected	Detected	Detected	Detected	NM_001040196	chr1:11808472-11808531	AGTRAP	Homo sapiens angiotensin II receptor-associated protein (AGTRAP), transcript variant 4, mRNA [NM_001040196]	GO:0005515|GO:0001666|GO:0005794|GO:0004945|GO:0016020|GO:0000139|GO:0005783|GO:0008217|GO:0005789|GO:0031410|GO:0016021|GO:0030659	NM_001040196	Hs.464438	57085
A_23_P350107	69.9437	240.376	247.897	201.117	221.625	237.263	66.2992	65.5877	228.058	243.852	207.047	7.24106	7.54103	7.51821	7.39194	7.30183	7.4717	6.8944	7.10484	7.3363	7.54803	7.41427	Detected	Detected	Detected	Detected	Detected	Detected	Detected	Detected	Detected	Detected	Detected	NM_030961	chr7:100733350-100733409	TRIM56	Homo sapiens tripartite motif containing 56 (TRIM56), mRNA [NM_030961]	GO:0005622|GO:0070534|GO:0051607|GO:0005737|GO:0004842|GO:0016874|GO:0034340|GO:0008270|GO:0046872|GO:0032608	NM_030961	Hs.521092	81844
A_23_P388190	155.937	413.541	419.731	332.971	430.707	417.431	48.5816	138.903	446.876	429.768	348.672	8.54384	8.28303	8.25045	8.08409	8.22141	8.25928	6.39806	8.30399	8.26755	8.31536	8.1217	Detected	Detected	Detected	Detected	Detected	Detected	Detected	Detected	Detected	Detected	Detected	NM_033081	chr20:61509639-61509580	DIDO1	Homo sapiens death inducer-obliterator 1 (DIDO1), transcript variant 4, mRNA [NM_033081]	GO:0005737|GO:0006915|GO:0008270|GO:0005634|GO:0046872|GO:0006351	NM_033081	Hs.517172	11083
A_23_P106544	343.802	2113.89	2128.73	1932.38	2173.25	2119.45	482.603	358.035	2177.08	2131.42	1959.34	9.78494	10.5407	10.5511	10.5338	10.5547	10.5611	9.99347	9.80816	10.5461	10.5333	10.5333	Detected	Detected	Detected	Detected	Detected	Detected	Detected	Detected	Detected	Detected	Detected	NM_020188	chr16:81009944-81009885	C16orf61	Homo sapiens chromosome 16 open reading frame 61 (C16orf61), mRNA [NM_020188]		NM_020188	Hs.55028	56942
A_32_P85539	79.9115	459.685	435.582	393.785	456.661	434.386	15.8543	75.5855	452.34	469.282	393.104	7.44525	8.43088	8.30215	8.31645	8.30529	8.31645	4.46994	7.31643	8.28628	8.43881	8.29861	Detected	Detected	Detected	Detected	Detected	Detected	Detected	Detected	Detected	Detected	Detected	NM_013320	chr12:104500200-104500259	HCFC2	Homo sapiens host cell factor C2 (HCFC2), mRNA [NM_013320]	GO:0005737|GO:0006357|GO:0003713|GO:0016032|GO:0005634|GO:0000122	NM_013320	Hs.506558	29915
A_23_P94998	46.9388	119.085	114.848	102.95	102.983	118.376	83.79	46.6208	101.853	117.637	103.349	6.59883	6.59313	6.44816	6.47453	6.19648	6.50405	7.27546	6.55634	6.1738	6.54897	6.46871	Detected	Detected	Detected	Detected	Detected	Detected	Detected	Detected	Detected	Detected	Detected	NM_012318	chr4:1814976-1814917	LETM1	Homo sapiens leucine zipper-EF-hand containing transmembrane protein 1 (LETM1), nuclear gene encoding mitochondrial protein, mRNA [NM_012318]	GO:0005739|GO:0005515|GO:0016020|GO:0005509|GO:0005743|GO:0016021|GO:0042407	NM_012318	Hs.120165	3954
A_23_P103905	112.643	631.41	618.381	569.682	604.773	597.759	159.407	123.233	603.037	638.38	575.768	7.99859	8.87134	8.79806	8.82183	8.72046	8.7623	8.33662	8.10897	8.70664	8.87004	8.81523	Detected	Detected	Detected	Detected	Detected	Detected	Detected	Detected	Detected	Detected	Detected	NM_016406	chr1:161127456-161127942	UFC1	Homo sapiens ubiquitin-fold modifier conjugating enzyme 1 (UFC1), mRNA [NM_016406]	GO:0005515|GO:0071568|GO:0071569	NM_016406	Hs.301412	51506
A_24_P497186	144.194	570.046	581.692	348.071	622.672	579.119	50.9486	135.607	628.936	608.152	342.831	8.4166	8.72949	8.70529	8.13539	8.76008	8.71804	6.47247	8.26555	8.76028	8.80058	8.10215	Detected	Detected	Detected	Detected	Detected	Detected	Detected	Detected	Detected	Detected	Detected	NM_182972	chr1:234740031-234740001	IRF2BP2	Homo sapiens interferon regulatory factor 2 binding protein 2 (IRF2BP2), transcript variant 1, mRNA [NM_182972]	GO:0006355|GO:0005634	NM_182972	Hs.350268	359948
A_23_P118536	50.6532	328.945	332.987	310.383	338.721	323.656	21.4711	49.1027	338.691	334.573	323.71	6.73673	7.97411	7.9286	7.98585	7.88776	7.90737	4.97444	6.63729	7.87971	7.98684	8.02854	Detected	Detected	Detected	Detected	Detected	Detected	Detected	Detected	Detected	Detected	Detected	NM_018042	chr17:33738460-33738401	SLFN12	Homo sapiens schlafen family member 12 (SLFN12), mRNA [NM_018042]	GO:0005524	NM_018042	Hs.663548	55106
A_23_P434289	150.137	172.014	186.016	137.689	225.296	184.129	288.795	134.44	224.573	176.33	136.539	8.48278	7.08643	7.12199	6.86872	7.32765	7.12415	9.26157	8.25287	7.31078	7.10635	6.84152	Detected	Detected	Detected	Detected	Detected	Detected	Detected	Detected	Detected	Detected	Detected	NM_080865	chr3:51991401-51991460	GPR62	Homo sapiens G protein-coupled receptor 62 (GPR62), mRNA [NM_080865]	GO:0008150|GO:0005886|GO:0004930|GO:0004872|GO:0016021|GO:0005575|GO:0004871	NM_080865	Hs.232213	118442
A_24_P67898	1484.44	7264.57	7254.29	6316.16	7165.28	7153.68	1402.75	1371.85	7142.66	7391.24	6586.86	12.0077	12.2868	12.3168	12.2451	12.2773	12.3168	11.4824	11.8619	12.2662	12.2959	12.2749	Detected	Detected	Detected	Detected	Detected	Detected	Detected	Detected	Detected	Detected	Detected	AF307332	chr10:103556891-103556832	MGEA5	meningioma expressed antigen 5 (hyaluronidase) [Source:HGNC Symbol;Acc:7056] [ENST00000370094]	GO:0060124|GO:0070265|GO:0060051|GO:0051054|GO:0046060|GO:0016746|GO:0010524|GO:0007568|GO:0006044|GO:0005634|GO:0048545|GO:0045862|GO:0005737|GO:0010616|GO:0031343|GO:0051901|GO:0043243|GO:0046326|GO:0006612|GO:0016798|GO:0006516|GO:0032024|GO:0004415|GO:0004402		Hs.500842	10724
A_24_P28657	126.04	305.532	320.328	251.468	312.865	311.913	129.117	111.057	324.06	305.648	239.931	8.19607	7.87641	7.88209	7.70449	7.77437	7.85628	8.00404	7.93453	7.81839	7.85739	7.61643	Detected	Detected	Detected	Detected	Detected	Detected	Detected	Detected	Detected	Detected	Detected	NM_015446	chr1:247003155-247003096	AHCTF1	Homo sapiens AT hook containing transcription factor 1 (AHCTF1), mRNA [NM_015446]	GO:0000236|GO:0031965|GO:0003700|GO:0005694|GO:0005634|GO:0051292|GO:0015031|GO:0003677|GO:0016363|GO:0005829|GO:0000910|GO:0005737|GO:0005643|GO:0031080|GO:0000087|GO:0000777|GO:0005654|GO:0051028|GO:0000278|GO:0000785	NM_015446	Hs.300887	25909
A_33_P3344292	46.5062	37.1252	33.682	36.0708	60.0898	32.7418	46.7634	43.4275	57.2786	34.7173	41.2541	6.58091	4.95252	4.83715	5.01883	5.44102	4.83475	6.33393	6.44261	5.37237	4.84163	5.20272	Detected	Compromised	Detected	Detected	Detected	Detected	Detected	Compromised	Detected	Detected	Detected	CR618938	chr14:55033854-55033913	SAMD4A	sterile alpha motif domain containing 4A [Source:HGNC Symbol;Acc:23023] [ENST00000554335]	GO:0017148|GO:0005737|GO:0030054|GO:0045202|GO:0045727|GO:0042995|GO:0030371|GO:0019717|GO:0030425		Hs.632349	23034
A_23_P2873	42.1528	141.427	134.481	114.205	140.286	134.291	30.8255	48.0327	144.905	148.389	120.447	6.43353	6.817	6.66835	6.62036	6.62659	6.67591	5.60738	6.60208	6.66632	6.87079	6.677	Detected	Detected	Detected	Detected	Detected	Detected	Detected	Detected	Detected	Detected	Detected	NM_182923	chr14:104142084-104143801	KLC1	Homo sapiens kinesin light chain 1 (KLC1), transcript variant 2, mRNA [NM_182923]	GO:0005515|GO:0005871|GO:0005737|GO:0003774|GO:0007596|GO:0005874|GO:0005856|GO:0003777|GO:0035617|GO:0007018|GO:0005829	NM_182923	Hs.20107	3831
A_33_P3223631	7134.26	38810.9	37281.9	35530.7	34510.2	36208.9	20461.6	6444.01	35368.4	39776.9	36947	14.3249	14.6973	14.6907	14.7502	14.6135	14.6732	14.9099	14.2046	14.6312	14.6856	14.7778	Detected	Detected	Detected	Detected	Detected	Detected	Detected	Detected	Detected	Detected	Detected	XR_132538	chr7:63224834-63224893	LOC100288292	PREDICTED: Homo sapiens putative uncharacterized protein FLJ44672-like (LOC100288292), miscRNA [XR_132538]		XR_132538	Hs.520384	100288292
A_23_P213014	19.9973	71.4694	66.166	67.2015	88.9659	66.7419	15.7892	18.2984	84.4984	71.5178	68.9975	5.23134	5.87098	5.70554	5.87726	5.98776	5.73743	4.46138	5.07233	5.90423	5.86095	5.90841	Detected	Detected	Detected	Detected	Detected	Detected	Detected	Detected	Detected	Detected	Detected	NM_001001290	chr4:9828161-9828102	SLC2A9	Homo sapiens solute carrier family 2 (facilitated glucose transporter), member 9 (SLC2A9), transcript variant 2, mRNA [NM_001001290]	GO:0015758|GO:0005886|GO:0005887|GO:0022891|GO:0008643|GO:0005351|GO:0016021|GO:0005635|GO:0046415|GO:0055085|GO:0005355	NM_001001290	Hs.656895	56606
A_23_P256455	332.262	1612.23	1645.06	1457.84	1674.65	1579.86	239.061	342.445	1719.21	1628.47	1464.6	9.73417	10.1612	10.1832	10.1368	10.1881	10.1405	8.97796	9.73144	10.2164	10.1625	10.1193	Detected	Detected	Detected	Detected	Detected	Detected	Detected	Detected	Detected	Detected	Detected	NM_002947	chr7:7676682-7676623	RPA3	Homo sapiens replication protein A3, 14kDa (RPA3), mRNA [NM_002947]	GO:0005515|GO:0005634|GO:0000216|GO:0006302|GO:0000084|GO:0000082|GO:0005737|GO:0006271|GO:0003697|GO:0000723|GO:0000724|GO:0000722|GO:0006297|GO:0005662|GO:0006310|GO:0006260|GO:0006281|GO:0006283|GO:0000730|GO:0000075|GO:0005654|GO:0006289|GO:0000718|GO:0000278|GO:0032201	NM_002947	Hs.487540	6119
A_33_P3217009	41.5919	60.4361	66.5075	60.0082	94.7703	64.1545	59.6468	39.9556	95.8485	56.5769	59.8044	6.41226	5.63257	5.71319	5.7163	6.07774	5.68112	6.7326	6.31585	6.09065	5.52696	5.70962	Detected	Detected	Detected	Detected	Detected	Detected	Detected	Detected	Detected	Detected	Detected	NR_036484	chr7:121946604-121946663	LOC154860	Homo sapiens uncharacterized LOC154860 (LOC154860), non-coding RNA [NR_036484]		NR_036484	Hs.664204	154860
A_23_P112846	30.786	54.6494	58.8751	50.629	48.8184	60.6202	5.56821	35.0101	49.9271	56.0937	51.9889	5.94203	5.48639	5.54185	5.47653	5.13938	5.60862	2.92439	6.11814	5.16956	5.51369	5.52665	Compromised	Detected	Detected	Detected	Detected	Detected	Detected	Detected	Detected	Detected	Detected	NM_001144978	chr4:75168172-75168231	MTHFD2L	Homo sapiens methylenetetrahydrofolate dehydrogenase (NADP+ dependent) 2-like (MTHFD2L), mRNA [NM_001144978]	GO:0005743|GO:0008652|GO:0009086|GO:0003824|GO:0004477|GO:0005739|GO:0004488|GO:0004487|GO:0016787|GO:0016020|GO:0000166|GO:0016491|GO:0009396|GO:0006730|GO:0000105|GO:0055114|GO:0006164	NM_001144978	Hs.479954	441024
A_23_P31135	121.153	561.652	608.902	456.325	602.812	592.256	95.9036	114.146	598.536	633.381	454.932	8.12612	8.70767	8.77416	8.51599	8.71593	8.74671	7.49897	7.98563	8.69399	8.85916	8.48939	Detected	Detected	Detected	Detected	Detected	Detected	Detected	Detected	Detected	Detected	Detected	NM_005891	chr6:160199814-160199873	ACAT2	Homo sapiens acetyl-CoA acetyltransferase 2 (ACAT2), mRNA [NM_005891]	GO:0006629|GO:0005739|GO:0016747|GO:0005737|GO:0005730|GO:0003985|GO:0005634	NM_005891	Hs.571037	39
A_23_P105705	158.328	136.279	148.144	142.165	179.935	146.24	270.284	124.704	177.777	135.146	142.102	8.56852	6.76952	6.79713	6.91624	6.99071	6.79684	9.16278	8.12837	6.97119	6.74099	6.89699	Detected	Detected	Detected	Detected	Detected	Detected	Detected	Detected	Detected	Detected	Detected	NM_020996	chr12:4543407-4543348	FGF6	Homo sapiens fibroblast growth factor 6 (FGF6), mRNA [NM_020996]	GO:0008286|GO:0008284|GO:0008283|GO:0007267|GO:0005576|GO:0007275|GO:0001525|GO:0005615|GO:0030154|GO:0042383|GO:0007165|GO:0001502|GO:0008543|GO:0051781|GO:0045445|GO:0004713|GO:0008083	NM_020996	Hs.166015	2251
A_23_P332509	40.1734	133.137	107.426	116.344	124.272	108.822	35.5129	41.4378	121.687	131.881	124.403	6.35616	6.73872	6.36048	6.6431	6.46186	6.3931	5.85279	6.36969	6.4278	6.71014	6.71761	Detected	Detected	Detected	Detected	Detected	Detected	Detected	Detected	Detected	Detected	Detected	NM_015909	chr2:15319139-15307416	NBAS	Homo sapiens neuroblastoma amplified sequence (NBAS), mRNA [NM_015909]		NM_015909	Hs.467759	51594
A_23_P105138	285.552	1185.37	1188.08	1101.06	1144.63	1183.8	304.922	295.308	1143.62	1201.27	1109.3	9.48728	9.74478	9.7226	9.74407	9.62438	9.73144	9.34569	9.48904	9.61617	9.74839	9.72944	Detected	Detected	Detected	Detected	Detected	Detected	Detected	Detected	Detected	Detected	Detected	NM_001752	chr11:34493034-34493093	CAT	Homo sapiens catalase (CAT), mRNA [NM_001752]	GO:0050661|GO:0009650|GO:0005886|GO:0005782|GO:0005783|GO:0004096|GO:0042697|GO:0005764|GO:0042803|GO:0046872|GO:0005829|GO:0005758|GO:0006195|GO:0051781|GO:0033197|GO:0042744|GO:0005778|GO:0005777|GO:0001666|GO:0043066|GO:0051262|GO:0005794|GO:0007568|GO:0055086|GO:0071363|GO:0006144|GO:0055093|GO:0016684|GO:0000302|GO:0020037	NM_001752	Hs.502302	847
A_23_P144264	46.3476	194.084	202.536	173.948	220.055	190.845	8.28661	47.0514	219.086	194.424	179.421	6.57756	7.25165	7.23936	7.18402	7.28812	7.17272	3.40289	6.57049	7.27597	7.23619	7.21396	Compromised	Detected	Detected	Detected	Detected	Detected	Detected	Detected	Detected	Detected	Detected	NM_014820	chr3:100083234-100083175	TOMM70A	Homo sapiens translocase of outer mitochondrial membrane 70 homolog A (S. cerevisiae) (TOMM70A), nuclear gene encoding mitochondrial protein, mRNA [NM_014820]	GO:0005739|GO:0005515|GO:0016020|GO:0006626|GO:0005742|GO:0016021|GO:0008320	NM_014820	Hs.227253	9868
A_23_P100344	24.2009	54.3566	69.3916	55.286	65.3129	56.9231	46.6317	23.1499	60.5446	51.0191	53.2066	5.55203	5.47822	5.7661	5.60206	5.55722	5.51851	6.32913	5.45904	5.45046	5.37927	5.55153	Detected	Detected	Detected	Detected	Detected	Detected	Detected	Detected	Detected	Detected	Detected	NM_014321	chr16:46731519-46731578	ORC6	Homo sapiens origin recognition complex, subunit 6 (ORC6), transcript variant 1, mRNA [NM_014321]	GO:0006260|GO:0000084|GO:0000082|GO:0000808|GO:0000075|GO:0005654|GO:0005634|GO:0000216|GO:0005664|GO:0000278|GO:0003677	NM_014321	Hs.49760	23594
A_23_P162486	142.463	757.675	781.575	706.035	703.283	770.101	194.722	149.053	699.334	758.975	705.317	8.39749	9.11441	9.11883	9.11908	8.92632	9.11441	8.64258	8.4215	8.90941	9.10227	9.09507	Detected	Detected	Detected	Detected	Detected	Detected	Detected	Detected	Detected	Detected	Detected	NM_002831	chr12:7069332-7069391	PTPN6	Homo sapiens protein tyrosine phosphatase, non-receptor type 6 (PTPN6), transcript variant 1, mRNA [NM_002831]	GO:0005515|GO:0008284|GO:0008283|GO:0019221|GO:0031295|GO:0050732|GO:0005634|GO:0050900|GO:2000045|GO:0030154|GO:0035335|GO:0005829|GO:0060334|GO:0005737|GO:0060337|GO:0006470|GO:0060338|GO:0005001|GO:0070372|GO:0004725|GO:0060333|GO:0019901|GO:0034329|GO:0006915|GO:0030168|GO:0014068|GO:0018108|GO:0007186|GO:0016020|GO:0016787|GO:0007596	NM_002831	Hs.63489	5777
A_23_P103104	1579.29	5481.57	5726.06	5217.54	6073.76	5665.32	1435.03	1553.92	6114.94	5665.88	5310.74	12.109	11.9004	11.9944	11.9704	12.0505	11.9925	11.5095	12.0549	12.0478	11.9314	11.9721	Detected	Detected	Detected	Detected	Detected	Detected	Detected	Detected	Detected	Detected	Detected	NM_002405	chr22:37865384-37865325	MFNG	Homo sapiens MFNG O-fucosylpeptide 3-beta-N-acetylglucosaminyltransferase (MFNG), transcript variant 1, mRNA [NM_002405]	GO:0033829|GO:0007389|GO:0030173|GO:0005794|GO:0016020|GO:0000139|GO:0016757|GO:0016021|GO:0005615	NM_002405	Hs.517603	4242
A_23_P1170	20.8953	78.3713	79.4014	74.3644	78.2938	76.2964	21.2311	18.8925	77.8492	79.8912	73.9968	5.30848	5.99607	5.94594	6.01475	5.80928	5.91215	4.95584	5.12654	5.79723	6.01129	6.00231	Detected	Detected	Detected	Detected	Detected	Detected	Detected	Detected	Detected	Detected	Detected	NM_174890	chr10:46112017-46111958	ZFAND4	Homo sapiens AN1, ubiquitin-like, homolog (Xenopus laevis) (ANUBL1), transcript variant 1, mRNA [NM_174890]	GO:0008270|GO:0046872	NM_174890	Hs.89029	93550
A_32_P815507	1708.51	4409.44	4200.8	4351.34	5158.38	4082	1772.08	1525.04	5249.22	4467.92	4452.36	12.2492	11.5844	11.5186	11.6934	11.8131	11.5025	11.7792	12.0281	11.8139	11.5822	11.6997	Detected	Detected	Detected	Detected	Detected	Detected	Detected	Detected	Detected	Detected	Detected	AK093639	chr10:6568397-6568338	LOC100130920	Homo sapiens cDNA FLJ36320 fis, clone THYMU2005480. [AK093639]			Hs.683904	100130920
A_33_P3785051	27.2096	44.2332	25.481	30.8562	55.5959	22.6742	30.4914	32.558	49.8954	44.4967	36.0261	5.73235	5.1899	4.49213	4.7911	5.32613	4.40465	5.58643	6.00161	5.16873	5.18676	5.01649	Detected	Compromised	Detected	Detected	Detected	Detected	Detected	Compromised	Detected	Detected	Detected	BC062748	chr7:105206847-105206788	EFCAB10	Homo sapiens cDNA clone IMAGE:6616931, partial cds. [BC062748]	GO:0007165|GO:0008603|GO:0005509		Hs.719432	100130771
A_23_P25698	48.6048	77.9084	63.522	76.1485	94.507	73.1202	96.3181	51.5105	94.295	70.3671	72.8781	6.66495	5.99024	5.64316	6.04881	6.07301	5.85157	7.5052	6.7118	6.06481	5.8371	5.97659	Detected	Compromised	Detected	Detected	Detected	Detected	Detected	Detected	Detected	Detected	Detected	NM_003049	chr14:70242941-70242882	SLC10A1	Homo sapiens solute carrier family 10 (sodium/bile acid cotransporter family), member 1 (SLC10A1), mRNA [NM_003049]	GO:0016323|GO:0005886|GO:0005887|GO:0015721|GO:0008508|GO:0015711|GO:0006810|GO:0005624|GO:0008206|GO:0006814|GO:0015293|GO:0006811	NM_003049	Hs.952	6554
A_23_P102950	29.8634	141.204	144.81	156.004	169.475	140.128	37.2051	27.3902	172.84	140.893	156.589	5.88526	6.81385	6.76548	7.04519	6.90845	6.73458	5.93544	5.72795	6.93039	6.79652	7.03127	Detected	Detected	Detected	Detected	Detected	Detected	Detected	Detected	Detected	Detected	Detected	NM_080860	chr21:43892680-43892621	RSPH1	Homo sapiens radial spoke head 1 homolog (Chlamydomonas) (RSPH1), mRNA [NM_080860]	GO:0005737|GO:0007126|GO:0005634|GO:0005829	NM_080860	Hs.661069	89765
A_23_P102517	42.8305	423.959	420.75	368.79	382.994	416.426	29.0797	50.9129	381.637	430.257	376.93	6.45549	8.31599	8.25559	8.226	8.0587	8.25613	5.50484	6.69565	8.04896	8.31685	8.23544	Detected	Detected	Detected	Detected	Detected	Detected	Detected	Detected	Detected	Detected	Detected	NM_002601	chr2:232597716-232597657	PDE6D	Homo sapiens phosphodiesterase 6D, cGMP-specific, rod, delta (PDE6D), mRNA [NM_002601]	GO:0005515|GO:0033124|GO:0004114|GO:0005095|GO:0007601|GO:0050896	NM_002601	Hs.516808	5147
A_24_P630490	12.5012	55.9591	46.4707	41.4282	49.7607	35.1337	33.226	9.45672	44.2187	55.0443	42.1263	4.44749	5.52186	5.24289	5.20379	5.16573	4.92248	5.74215	4.01021	4.9853	5.48682	5.2319	Detected	Compromised	Detected	Detected	Detected	Detected	Compromised	Compromised	Detected	Compromised	Detected	NM_001042702	chr2:179325165-179325759	DFNB59	Homo sapiens deafness, autosomal recessive 59 (DFNB59), mRNA [NM_001042702]	GO:0007605|GO:0043025	NM_001042702	Hs.87734	494513
A_32_P196263	9.32622	166.517	156.773	156.895	190.923	161.169	14.654	9.0052	179.617	165.826	156.162	3.97723	7.04171	6.88114	7.05416	7.07848	6.93523	4.3196	3.92848	6.98377	7.02598	7.02729	Detected	Detected	Detected	Detected	Detected	Detected	Detected	Detected	Detected	Compromised	Detected	NM_182920	chr3:64501648-64501589	ADAMTS9	Homo sapiens ADAM metallopeptidase with thrombospondin type 1 motif, 9 (ADAMTS9), mRNA [NM_182920]	GO:0005578|GO:0005576|GO:0007275|GO:0005615|GO:0046872|GO:0048070|GO:0006508|GO:0006516|GO:0008233|GO:0008270|GO:0045636|GO:0004222|GO:0008237	NM_182920	Hs.656071	56999
A_33_P3225690	46.9832	176.966	167.071	154.023	208.764	166.035	118.113	50.7468	214.794	180.857	151.34	6.5995	7.12591	6.96906	7.02844	7.21245	6.98147	7.85964	6.69032	7.24556	7.13891	6.98361	Detected	Detected	Detected	Detected	Detected	Detected	Detected	Detected	Detected	Detected	Detected	NM_014643	chr18:74072289-74072230	ZNF516	Homo sapiens zinc finger protein 516 (ZNF516), mRNA [NM_014643]	GO:0005622|GO:0006355|GO:0008270|GO:0005634|GO:0003677|GO:0046872	NM_014643	Hs.436973	9658
A_23_P13914	282.532	309.776	360.351	303.33	422.021	349.384	412.85	207.829	429.254	301.396	307.118	9.47605	7.89609	8.03879	7.95725	8.19152	8.0091	9.77488	8.94381	8.2123	7.84027	7.95477	Detected	Detected	Detected	Detected	Detected	Detected	Detected	Detected	Detected	Detected	Detected	NM_032656	chr12:125431661-125431602	DHX37	Homo sapiens DEAH (Asp-Glu-Ala-His) box polypeptide 37 (DHX37), mRNA [NM_032656]	GO:0008026|GO:0016787|GO:0000166|GO:0004386|GO:0003676|GO:0005524	NM_032656	Hs.107382	57647
A_23_P131089	72.5232	75.0947	134.983	84.5534	175.232	128.96	90.6355	48.932	175.442	68.7966	85.2005	7.29334	5.94329	6.67391	6.19334	6.95484	6.62295	7.40782	6.63071	6.95023	5.80623	6.20101	Detected	Detected	Detected	Detected	Detected	Detected	Detected	Detected	Detected	Detected	Detected	NM_198471	chr19:8387752-8387693	KANK3	Homo sapiens KN motif and ankyrin repeat domains 3 (KANK3), mRNA [NM_198471]		NM_198471	Hs.322473	256949
A_23_P101521	18.9177	27.4987	25.3139	30.2868	53.6253	25.322	50.116	19.3712	47.7512	28.4888	30.0685	5.14474	4.50648	4.48519	4.76713	5.27507	4.52245	6.44611	5.16573	5.09784	4.55388	4.76898	Detected	Compromised	Detected	Detected	Detected	Detected	Detected	Compromised	Detected	Detected	Detected	NM_152358	chr19:50657886-50655879	IZUMO2	Homo sapiens IZUMO family member 2 (IZUMO2), mRNA [NM_152358]	GO:0016020|GO:0016021	NM_152358	Hs.414175	126123
A_33_P3266889	36.7062	26.6101	45.5711	24.0339	62.2649	49.2072	48.9462	18.6439	64.1483	26.4537	26.7781	6.20643	4.45572	5.21853	4.43467	5.49167	5.34436	6.40782	5.10503	5.53292	4.42921	4.60773	Detected	Compromised	Detected	Detected	Compromised	Detected	Detected	Compromised	Detected	Detected	Compromised		chr11:000686875-000686816
A_33_P3775741	8861.58	27583.1	26079.6	21272.1	28643.5	26748.2	7940.07	9038.33	28723.1	27794.9	21853.7	14.6634	14.1626	14.1677	13.9973	14.3397	14.23	13.7486	14.6973	14.3279	14.1588	14.0067	Detected	Detected	Detected	Detected	Detected	Detected	Detected	Detected	Detected	Detected	Detected	NR_003111	chr3:129115974-129115915	RPL32P3	Homo sapiens ribosomal protein L32 pseudogene 3 (RPL32P3), non-coding RNA [NR_003111]		NR_003111	Hs.652423	132241
A_23_P163113	71.8346	147.198	135.125	131.999	166.929	144.129	8.43454	68.111	160.104	143.599	128.591	7.28046	6.87411	6.67576	6.81131	6.88304	6.77248	3.43	7.15872	6.81801	6.82161	6.76512	Compromised	Detected	Detected	Detected	Detected	Detected	Detected	Detected	Detected	Detected	Detected	NM_017922	chr14:45584252-45584311	PRPF39	Homo sapiens PRP39 pre-mRNA processing factor 39 homolog (S. cerevisiae) (PRPF39), mRNA [NM_017922]	GO:0008380|GO:0006397|GO:0005622|GO:0005488|GO:0005730|GO:0005634	NM_017922	Hs.274337	55015
A_23_P120557	76.0599	258.241	258.856	246.106	285.278	261.385	86.3996	80.2355	281.009	258.338	252.172	7.36628	7.64482	7.57702	7.67128	7.65578	7.60799	7.32961	7.41051	7.62761	7.63025	7.68558	Detected	Detected	Detected	Detected	Detected	Detected	Detected	Detected	Detected	Detected	Detected	NM_017714	chr20:13370757-13370698	TASP1	Homo sapiens taspase, threonine aspartase, 1 (TASP1), mRNA [NM_017714]	GO:0051604|GO:0033345|GO:0006508|GO:0008233|GO:0045893|GO:0004298	NM_017714	Hs.348297	55617
A_24_P413669	28.4164	96.7718	84.4901	77.0533	91.5576	85.0889	40.8247	26.4977	93.2919	96.0338	83.0066	5.80378	6.28778	6.0332	6.06425	6.02625	6.06197	6.10099	5.67158	6.05203	6.2646	6.16223	Detected	Detected	Detected	Detected	Detected	Detected	Detected	Detected	Detected	Detected	Detected	NM_001018053	chr1:207253693-207253752	PFKFB2	Homo sapiens 6-phosphofructo-2-kinase/fructose-2,6-biphosphatase 2 (PFKFB2), transcript variant 2, mRNA [NM_001018053]	GO:0005515|GO:0006089|GO:0019901|GO:0005975|GO:0033133|GO:0005524|GO:0006096|GO:0009749|GO:0005829|GO:0005737|GO:0016787|GO:0000166|GO:0016301|GO:0004331|GO:0006090|GO:0006006|GO:0032024|GO:0006003|GO:0016740|GO:0003873|GO:0006000	NM_001018053	Hs.282702	5208
A_24_P915007	906.001	3090.25	3092.48	2691.41	3352.18	3030.12	683.572	795.511	3385.13	3196.11	2714.66	11.2731	11.0804	11.092	11.0145	11.1798	11.0829	10.491	11.0421	11.1779	11.1089	10.9985	Detected	Detected	Detected	Detected	Detected	Detected	Detected	Detected	Detected	Detected	Detected	NM_052876	chr19:13251892-13251951	NACC1	Homo sapiens nucleus accumbens associated 1, BEN and BTB (POZ) domain containing (NACC1), mRNA [NM_052876]	GO:0016604|GO:0008284|GO:0005737|GO:0005730|GO:0051260|GO:0005634|GO:0006917|GO:0045892|GO:0043231	NM_052876	Hs.531614	112939
A_23_P371266	481.987	444.901	437.972	402.162	457.919	444.486	146.795	490.951	440.936	444.312	397.167	10.3108	8.38589	8.31183	8.34388	8.30946	8.34726	8.20939	10.2871	8.24912	8.36488	8.31058	Detected	Detected	Detected	Detected	Detected	Detected	Detected	Detected	Detected	Detected	Detected	NM_015569	chr1:172381687-172381746	DNM3	Homo sapiens dynamin 3 (DNM3), transcript variant 1, mRNA [NM_015569]	GO:0005515|GO:0048471|GO:0005874|GO:0003924|GO:0014069|GO:0005525|GO:0007416|GO:0006897|GO:0006184|GO:0005737|GO:0000166|GO:0016787|GO:0043197|GO:0046847|GO:0005856	NM_015569	Hs.654775	26052
A_23_P200874	45.175	62.4744	61.2163	65.3955	53.1573	62.747	70.4644	51.8573	51.1885	61.8841	62.0235	6.53788	5.67487	5.5944	5.83431	5.26402	5.65326	6.98942	6.7232	5.20946	5.65395	5.76492	Detected	Detected	Detected	Detected	Detected	Detected	Detected	Detected	Detected	Detected	Detected	NM_022778	chr1:26604377-26604436	CEP85	Homo sapiens centrosomal protein 85kDa (CEP85), mRNA [NM_022778]	GO:0005813|GO:0005737|GO:0000922|GO:0005730|GO:0005634|GO:0005856	NM_022778	Hs.63795	64793
A_23_P11262	1719.6	5911.84	6156.88	5489.7	6351.57	6034.94	1772.29	1658.89	6515.95	6064.32	5607.42	12.2599	12.0051	12.0875	12.0364	12.1082	12.0841	11.7797	12.1675	12.1241	12.0193	12.0436	Detected	Detected	Detected	Detected	Detected	Detected	Detected	Detected	Detected	Detected	Detected	NM_012151	chrX:154116220-154116279	F8A1	Homo sapiens coagulation factor VIII-associated 1 (F8A1), mRNA [NM_012151]		NM_012151	Hs.533543	8263
A_23_P103511	5.63096	85.2383	83.573	97.0923	96.5187	81.1748	5	5	91.0598	88.2331	98.6714	3.23038	6.11046	6.01541	6.38309	6.10206	5.99607	2.67443	2.71998	6.01685	6.14532	6.39474	Compromised	Detected	Compromised	Detected	Detected	Detected	Detected	Detected	Detected	Compromised	Detected	NM_001085375	chr1:162356483-162356542	C1orf226	Homo sapiens chromosome 1 open reading frame 226 (C1orf226), transcript variant 2, mRNA [NM_001085375]		NM_001085375	Hs.447011	400793
A_24_P89080	319.821	1239.45	1289.15	879.955	1270.6	1279.42	376.039	325.496	1287.09	1272.43	895.761	9.67608	9.80857	9.83368	9.43011	9.76691	9.84531	9.64273	9.64674	9.77958	9.82506	9.42899	Detected	Detected	Detected	Detected	Detected	Detected	Detected	Detected	Detected	Detected	Detected	NM_000788	chr4:71895933-71895992	DCK	Homo sapiens deoxycytidine kinase (DCK), mRNA [NM_000788]	GO:0000287|GO:0017144|GO:0046092|GO:0032548|GO:0055086|GO:0005634|GO:0043097|GO:0006220|GO:0019206|GO:0005524|GO:0042803|GO:0009165|GO:0005829|GO:0000166|GO:0006144|GO:0016301|GO:0008144|GO:0043101|GO:0016773|GO:0004137|GO:0006206|GO:0016740	NM_000788	Hs.709	1633
A_23_P157607	317.891	1699.84	1748.22	1187.52	1676.37	1780.97	216.71	330.659	1692.54	1728.3	1205.97	9.66537	10.2403	10.2684	9.84574	10.1903	10.314	8.81202	9.67124	10.1949	10.2506	9.84235	Detected	Detected	Detected	Detected	Detected	Detected	Detected	Detected	Detected	Detected	Detected	NM_018142	chr8:19709238-19709297	INTS10	Homo sapiens integrator complex subunit 10 (INTS10), mRNA [NM_018142]	GO:0005515|GO:0005737|GO:0032039|GO:0005730|GO:0005634|GO:0016180	NM_018142	Hs.512627	55174
A_23_P145777	3440.31	13282.6	13500.1	10898.9	12666.8	13388.2	4428.31	3558.92	13108.4	13772	11161.2	13.2967	13.1419	13.2055	13.0459	13.1214	13.2166	13.0004	13.3279	13.1481	13.1785	13.0533	Detected	Detected	Detected	Detected	Detected	Detected	Detected	Detected	Detected	Detected	Detected	NM_002489	chr7:10973244-10973185	NDUFA4	Homo sapiens NADH dehydrogenase (ubiquinone) 1 alpha subcomplex, 4, 9kDa (NDUFA4), nuclear gene encoding mitochondrial protein, mRNA [NM_002489]	GO:0022904|GO:0005739|GO:0005747|GO:0016020|GO:0070469|GO:0006810|GO:0006120|GO:0005743|GO:0008137	NM_002489	Hs.50098	4697
A_23_P107693	57.6567	174.317	177.587	164.104	201.095	174.217	106.329	55.3475	198.51	177.015	166.155	6.93297	7.10391	7.05387	7.11105	7.15316	7.04171	7.68497	6.83434	7.12699	7.11242	7.10991	Detected	Detected	Detected	Detected	Detected	Detected	Detected	Detected	Detected	Detected	Detected	NM_017652	chr19:58291275-58291334	ZNF586	Homo sapiens zinc finger protein 586 (ZNF586), transcript variant 1, mRNA [NM_017652]	GO:0005622|GO:0006355|GO:0008270|GO:0005634|GO:0003676|GO:0003677|GO:0046872	NM_017652	Hs.625133	54807
A_23_P120237	579.489	3183.85	3214.96	2925.15	3179.87	3097.09	438.659	588.093	3156.11	3235.69	2996.21	10.6161	11.1282	11.1527	11.1334	11.1089	11.1146	9.8619	10.5729	11.0862	11.1225	11.1465	Detected	Detected	Detected	Detected	Detected	Detected	Detected	Detected	Detected	Detected	Detected	NM_020151	chr2:96851060-96851001	STARD7	Homo sapiens StAR-related lipid transfer (START) domain containing 7 (STARD7), mRNA [NM_020151]	GO:0005739	NM_020151	Hs.469331	56910
A_23_P99360	136.059	595.64	600.324	591.847	551.996	577.01	18.7456	127.075	552.578	585.76	575.793	8.32835	8.79227	8.74929	8.87047	8.58645	8.71192	4.7402	8.15875	8.57991	8.75092	8.81554	Detected	Detected	Detected	Detected	Detected	Detected	Detected	Detected	Detected	Detected	Detected	NM_213590	chr13:50592487-50592546	TRIM13	Homo sapiens tripartite motif containing 13 (TRIM13), transcript variant 3, mRNA [NM_213590]	GO:0005515|GO:0004842|GO:0005783|GO:0016874|GO:0030433|GO:0009653|GO:0046872|GO:0051865|GO:0005622|GO:0007165|GO:0005737|GO:0016020|GO:0005789|GO:0043161|GO:0008270|GO:0004871|GO:0016021|GO:0043123	NM_213590	Hs.436922	10206
A_33_P3329339	397.604	853.343	736.082	704.405	109.627	739.832	679.3	367.2	105.647	819.426	719.861	10.0102	9.28319	9.03805	9.11468	6.28498	9.06083	10.4801	9.84679	6.22858	9.2057	9.12618	Detected	Detected	Detected	Detected	Detected	Detected	Detected	Detected	Detected	Detected	Detected	AK130231	chr3:24541439-24541498		Homo sapiens cDNA FLJ26721 fis, clone PNC04123. [AK130231]			Hs.631912
A_32_P34876	1437.1	2574.49	2475.63	2694.44	3246.31	2386.61	1737.32	1314.67	3387.89	2688.6	2559.32	11.9598	10.8289	10.7604	11.0169	11.1362	10.7219	11.752	11.7983	11.1803	10.8698	10.9102	Detected	Detected	Detected	Detected	Detected	Detected	Detected	Detected	Detected	Detected	Detected	NM_020212	chr15:90281345-90281404	WDR93	Homo sapiens WD repeat domain 93 (WDR93), mRNA [NM_020212]	GO:0016651|GO:0005743|GO:0022900	NM_020212	Hs.177557	56964
A_23_P114134	931.799	5300.29	4824.44	3872.91	4903.65	4670.01	1666.53	850.673	5156.69	5289.08	3914.14	11.3203	11.8536	11.7243	11.5234	11.7405	11.697	11.7011	11.1362	11.7963	11.8304	11.5209	Detected	Detected	Detected	Detected	Detected	Detected	Detected	Detected	Detected	Detected	Detected	NM_175711	chrX:48213519-48213460	SSX3	Homo sapiens synovial sarcoma, X breakpoint 3 (SSX3), transcript variant 2, mRNA [NM_175711]	GO:0005622|GO:0006355|GO:0005634|GO:0003676	NM_175711	Hs.558445	10214
A_33_P3315314	675.688	1123.43	1109.67	1051.49	1172.24	1106.04	3755.64	689.996	1178.2	1150.78	1055.83	10.849	9.67094	9.6173	9.68246	9.65596	9.63165	12.7729	10.8316	9.65473	9.68442	9.66699	Detected	Detected	Detected	Detected	Detected	Detected	Detected	Detected	Detected	Detected	Detected	NM_005951	chr16:56704448-56704833	MT1H	Homo sapiens metallothionein 1H (MT1H), mRNA [NM_005951]	GO:0071294|GO:0005515|GO:0048471|GO:0005737|GO:0008270|GO:0005634|GO:0071276|GO:0046872|GO:0045926	NM_005951	Hs.438462	4496
A_23_P120414	2818.55	18106.1	18383.5	16077.1	18849.5	18159.8	1731.35	2832.02	18910.6	18486.7	16351.7	12.9781	13.5897	13.6322	13.5865	13.7186	13.6357	11.7469	12.9766	13.7008	13.5926	13.5791	Detected	Detected	Detected	Detected	Detected	Detected	Detected	Detected	Detected	Detected	Detected	NM_003404	chr20:43536954-43537013	YWHAB	Homo sapiens tyrosine 3-monooxygenase/tryptophan 5-monooxygenase activation protein, beta polypeptide (YWHAB), transcript variant 1, mRNA [NM_003404]	GO:0051219|GO:0005515|GO:0008286|GO:0048471|GO:0042826|GO:0007264|GO:0005634|GO:0007265|GO:0006605|GO:0050815|GO:0005829|GO:0004497|GO:0005737|GO:0000186|GO:0007173|GO:0000165|GO:0007411|GO:0017053|GO:0042470|GO:0008633|GO:0048011|GO:0005813|GO:0016070|GO:0016071|GO:0003714|GO:0035308|GO:0019904|GO:0051220|GO:0005730|GO:0006915|GO:0043085|GO:0008022|GO:0019899|GO:0045892|GO:0008629	NM_003404	Hs.643544	7529
A_23_P9280	34.2453	92.8542	108.677	102.584	110.89	119.139	34.3291	32.5361	119.766	88.5132	99.3642	6.09767	6.22834	6.37427	6.46723	6.29829	6.51377	5.79859	6.00038	6.40489	6.14854	6.40681	Detected	Detected	Detected	Detected	Detected	Detected	Detected	Detected	Detected	Detected	Detected	NR_029410	chr9:88454999-88455058	LOC389765	Homo sapiens kinesin family member 27 pseudogene (LOC389765), non-coding RNA [NR_029410]		NR_029410	Hs.601256	389765
A_33_P3245937	29.0994	62.5242	60.5577	62.464	73.4389	59.2989	48.7358	28.4595	68.864	59.0986	63.4919	5.83973	5.67751	5.5777	5.7734	5.71679	5.57324	6.40215	5.79259	5.62784	5.58897	5.79284	Detected	Compromised	Detected	Detected	Detected	Detected	Detected	Compromised	Detected	Detected	Detected	AK124574	chr12:8490224-8490283	LOC100128402	Homo sapiens cDNA FLJ42583 fis, clone BRACE3009090. [AK124574]			Hs.689574	100128402
A_23_P104146	134.64	830.254	842.648	776.845	848.069	838.009	87.94	150.896	854.568	844.474	788.465	8.31108	9.24756	9.22265	9.254	9.20368	9.23157	7.35728	8.43699	9.20728	9.25261	9.25261	Detected	Detected	Detected	Detected	Detected	Detected	Detected	Detected	Detected	Detected	Detected	NM_005095	chr1:35887010-35887069	ZMYM4	Homo sapiens zinc finger, MYM-type 4 (ZMYM4), mRNA [NM_005095]	GO:0022604|GO:0007010|GO:0008270|GO:0007275|GO:0003677|GO:0046872	NM_005095	Hs.269211	9202
A_23_P122228	197.82	1040.06	1004.02	954.357	1026.76	998.718	123.366	226.446	1022.18	1051.4	954.169	8.92157	9.56079	9.48146	9.54671	9.46369	9.48685	7.92736	9.08281	9.4517	9.55884	9.52255	Detected	Detected	Detected	Detected	Detected	Detected	Detected	Detected	Detected	Detected	Detected	NM_004553	chr5:1802479-1814502	NDUFS6	Homo sapiens NADH dehydrogenase (ubiquinone) Fe-S protein 6, 13kDa (NADH-coenzyme Q reductase) (NDUFS6), nuclear gene encoding mitochondrial protein, mRNA [NM_004553]	GO:0022904|GO:0005739|GO:0005747|GO:0016020|GO:0070469|GO:0006810|GO:0006120|GO:0005743|GO:0009055|GO:0008137	NM_004553	Hs.408257	4726
A_23_P213518	1394.01	7699.19	8025.44	7430.65	8386.82	8193.35	940.547	1426.93	8204.76	7597.17	7392.87	11.917	12.3747	12.4682	12.4913	12.5017	12.5092	10.9287	11.9328	12.4546	12.3365	12.4528	Detected	Detected	Detected	Detected	Detected	Detected	Detected	Detected	Detected	Detected	Detected	NM_001042440	chr5:96110256-96110315	CAST	Homo sapiens calpastatin (CAST), transcript variant 6, mRNA [NM_001042440]	GO:0010951|GO:0005515|GO:0010859|GO:0004866	NM_001042440	Hs.436186	831
A_33_P3406939	70.7432	198.603	168.62	193.383	280.32	169.367	122.362	64.8022	253.289	205.795	190.75	7.25724	7.28213	6.98064	7.33519	7.62818	7.00357	7.91462	7.08557	7.48309	7.319	7.29615	Detected	Detected	Detected	Detected	Detected	Detected	Detected	Detected	Detected	Detected	Detected	NM_194313	chr9:34252568-34252509	KIF24	Homo sapiens kinesin family member 24 (KIF24), mRNA [NM_194313]	GO:0005515|GO:0005737|GO:0000166|GO:0005874|GO:0005856|GO:0003777|GO:0005524|GO:0007018	NM_194313	Hs.710246	347240
A_23_P77160	429.724	1686.48	1698.39	1452.06	1735.32	1659.7	361.155	493.701	1764.52	1719.12	1497.06	10.1362	10.2274	10.229	10.1289	10.2415	10.2138	9.58893	10.2932	10.2595	10.2396	10.1484	Detected	Detected	Detected	Detected	Detected	Detected	Detected	Detected	Detected	Detected	Detected	NM_017610	chr15:59388241-59388300	RNF111	Homo sapiens ring finger protein 111 (RNF111), mRNA [NM_017610]	GO:0005515|GO:0005737|GO:0004842|GO:0016567|GO:0016874|GO:0005730|GO:0008270|GO:0007275|GO:0005634|GO:0045893|GO:0046872	NM_017610	Hs.404423	54778
A_33_P3388745	1717.38	17452.7	18972.7	14155.7	17783.7	18861.8	6109.75	1759.08	17679.1	18852.3	14103.1	12.2579	13.5342	13.7028	13.3955	13.6408	13.7238	13.4201	12.2639	13.6143	13.622	13.3695	Detected	Detected	Detected	Detected	Detected	Detected	Detected	Detected	Detected	Detected	Detected	AK123339	chr3:129327672-129327731	LOC100132207	Homo sapiens cDNA FLJ41345 fis, clone BRAWH2002761. [AK123339]			Hs.633570	100132207
A_23_P331598	38.8608	108.923	111.134	115.906	120.153	101.108	5.07627	39.3257	108.808	104.1	108.575	6.29344	6.45839	6.40733	6.63756	6.41601	6.3074	2.83734	6.29202	6.27395	6.38248	6.53303	Compromised	Detected	Detected	Detected	Detected	Detected	Detected	Detected	Detected	Detected	Detected	NM_006391	chr11:9467009-9467068	IPO7	Homo sapiens importin 7 (IPO7), mRNA [NM_006391]	GO:0005515|GO:0005215|GO:0005794|GO:0005625|GO:0005634|GO:0006606|GO:0006886|GO:0042393|GO:0007165|GO:0005083|GO:0005737|GO:0005643|GO:0044419|GO:0008565|GO:0008536|GO:0006810	NM_006391	Hs.523470	10527
A_33_P3284586	182.548	764.004	741.28	644.377	919.163	765.094	561.961	191.419	890.237	754.948	651.13	8.78979	9.12464	9.04548	8.987	9.31361	9.10447	10.2079	8.813	9.25898	9.09653	8.98055	Detected	Detected	Detected	Detected	Detected	Detected	Detected	Detected	Detected	Detected	Detected	NM_018378	chr16:67197815-67197874	FBXL8	Homo sapiens F-box and leucine-rich repeat protein 8 (FBXL8), mRNA [NM_018378]	GO:0005515	NM_018378	Hs.710714	55336
A_23_P118493	20.8585	22.306	18.9274	25.1452	24.4132	17.016	18.8059	19.721	23.2688	21.725	28.6933	5.3054	4.16198	4.15753	4.49534	4.13182	4.08495	4.74598	5.19268	4.07897	4.11025	4.70228	Detected	Compromised	Detected	Detected	Detected	Detected	Compromised	Compromised	Compromised	Detected	Detected	NM_005486	chr17:53038843-53038902	TOM1L1	Homo sapiens target of myb1 (chicken)-like 1 (TOM1L1), mRNA [NM_005486]	GO:0005515|GO:0043130|GO:0017124|GO:0005794|GO:0005795|GO:0030295|GO:0005764|GO:0006886|GO:0005829|GO:0016020|GO:0043162|GO:0010008|GO:0005768	NM_005486	Hs.153504	10040
A_23_P100203	209.183	663.572	724.017	647.313	699.416	710.362	186.519	226.698	697.31	673.879	677.197	9.0114	8.9389	9.01437	8.9941	8.91626	9.00337	8.58129	9.08511	8.90543	8.94429	9.03926	Detected	Detected	Detected	Detected	Detected	Detected	Detected	Detected	Detected	Detected	Detected	NM_001537	chr16:83846244-83846303	HSBP1	Homo sapiens heat shock factor binding protein 1 (HSBP1), mRNA [NM_001537]	GO:0006936|GO:0003714|GO:0005634|GO:0000122|GO:0005856	NM_001537	Hs.250899	3281
A_33_P3343106	21.0281	73.4444	66.4694	70.7445	68.3163	66.9524	28.672	19.7743	63.6425	64.2373	66.5013	5.31861	5.91215	5.71256	5.94532	5.61634	5.74258	5.47721	5.19608	5.51955	5.7106	5.85625	Detected	Compromised	Detected	Detected	Detected	Detected	Detected	Compromised	Detected	Detected	Detected	NM_014209	chr19:36135710-36135769	ETV2	Homo sapiens ets variant 2 (ETV2), mRNA [NM_014209]	GO:0043565|GO:0003700|GO:0005634	NM_014209	Hs.194061	2116
A_23_P355455	35.6262	112.065	102.564	98.66	104.321	97.15	38.7569	31.8912	102.181	108.329	100.077	6.15756	6.49961	6.30093	6.40681	6.21468	6.24704	6.00537	5.97022	6.17912	6.43471	6.41681	Detected	Detected	Detected	Detected	Detected	Detected	Detected	Detected	Detected	Detected	Detected	NM_014744	chr3:17200038-17199979	TBC1D5	Homo sapiens TBC1 domain family, member 5 (TBC1D5), transcript variant 2, mRNA [NM_014744]	GO:0005622|GO:0005515|GO:0005097|GO:0005096	NM_014744	Hs.475629	9779
A_23_P109345	871.668	3269.51	3404.99	3093.55	3453.46	3363.79	993.151	857.678	3460.79	3295.08	3162.25	11.2123	11.1613	11.2284	11.2155	11.223	11.2362	11.0047	11.1459	11.2168	11.1527	11.2143	Detected	Detected	Detected	Detected	Detected	Detected	Detected	Detected	Detected	Detected	Detected	NM_004339	chr21:46269935-46269876	PTTG1IP	Homo sapiens pituitary tumor-transforming 1 interacting protein (PTTG1IP), mRNA [NM_004339]	GO:0003674|GO:0005737|GO:0016020|GO:0005634|GO:0016021|GO:0006606	NM_004339	Hs.474010	754
A_24_P381136	35.0318	53.2318	47.8313	60.3991	84.4512	48.7467	79.9367	37.1875	84.2896	51.5458	54.8201	6.13209	5.44543	5.279	5.72243	5.91037	5.33075	7.2	6.20869	5.90116	5.39226	5.59472	Detected	Compromised	Detected	Detected	Detected	Detected	Detected	Compromised	Detected	Detected	Detected	NM_016223	chr11:47200985-47200795	PACSIN3	Homo sapiens protein kinase C and casein kinase substrate in neurons 3 (PACSIN3), transcript variant 2, mRNA [NM_016223]	GO:0008092|GO:0005515|GO:0051044|GO:0005737|GO:0005886|GO:0045806	NM_016223	Hs.334639	29763
A_23_P370097	35.607	107.917	112.851	103.34	123.029	118.454	37.795	27.7241	125.82	104.92	105.176	6.1565	6.44581	6.42467	6.48111	6.44846	6.50575	5.96484	5.74653	6.47365	6.3928	6.48979	Detected	Detected	Detected	Detected	Detected	Detected	Detected	Detected	Detected	Detected	Detected	NM_001044385	chr2:202488995-202488936	TMEM237	Homo sapiens transmembrane protein 237 (TMEM237), transcript variant 1, mRNA [NM_001044385]	GO:0016020|GO:0016021	NM_001044385	Hs.12319	65062
A_23_P118254	187.986	419.493	424.844	378.369	497.127	427.03	306.807	172.347	504.102	429.656	387.295	8.83581	8.29915	8.26755	8.26217	8.4342	8.29373	9.35811	8.65198	8.44563	8.31474	8.2743	Detected	Detected	Detected	Detected	Detected	Detected	Detected	Detected	Detected	Detected	Detected	NM_001451	chr16:86547686-86547745	FOXF1	Homo sapiens forkhead box F1 (FOXF1), mRNA [NM_001451]	GO:0007389|GO:0044212|GO:0001756|GO:0003705|GO:0009790|GO:0007224|GO:0007507|GO:0016337|GO:0003690|GO:0030198|GO:0009888|GO:0060438|GO:0043305|GO:0030335|GO:0048286|GO:0051150|GO:0008301|GO:0000122|GO:0001701|GO:0045198|GO:0060441|GO:0072189|GO:0071345|GO:0072001|GO:0045893|GO:0060446|GO:0008134|GO:0060426|GO:0007368|GO:0030324|GO:0010811|GO:0005634|GO:0003214|GO:0051090|GO:0045944|GO:0048371|GO:…	NM_001451	Hs.155591	2294
A_23_P70998	278.949	1090.63	1140.54	1063.22	1093.78	1109.87	104.369	267.572	1133.35	1122.15	1071.85	9.45464	9.62538	9.662	9.69877	9.55937	9.63903	7.65323	9.33868	9.60099	9.64674	9.68762	Detected	Detected	Detected	Detected	Detected	Detected	Detected	Detected	Detected	Detected	Detected	NR_034084	chr7:7918719-7918778	LOC729852	Homo sapiens uncharacterized LOC729852 (LOC729852), non-coding RNA [NR_034084]		NR_034084	Hs.652371	729852
A_23_P109055	8.52967	46.6354	43.1991	42.5424	49.1921	41.6538	5	6.63499	48.5028	48.827	45.7437	3.83571	5.26565	5.14841	5.23758	5.14899	5.12775	2.67443	3.51558	5.12695	5.31894	5.34387	Compromised	Compromised	Detected	Detected	Detected	Detected	Detected	Compromised	Detected	Compromised	Detected	NM_033550	chr20:45314596-45314537	TP53RK	Homo sapiens TP53 regulating kinase (TP53RK), mRNA [NM_033550]	GO:0005515|GO:0002039|GO:0016020|GO:0000166|GO:0004674|GO:0006468|GO:0005634|GO:0004713|GO:0009103|GO:0005524	NM_033550	Hs.440263	112858
A_23_P214211	383.723	1232.77	1277.21	1153.6	1417.86	1253.83	315.878	303.746	1437.25	1262.69	1178.77	9.96178	9.80014	9.82057	9.80887	9.94383	9.81313	9.39899	9.53795	9.95266	9.81486	9.81486	Detected	Detected	Detected	Detected	Detected	Detected	Detected	Detected	Detected	Detected	Detected	NM_020320	chr6:88224675-88224159	RARS2	Homo sapiens arginyl-tRNA synthetase 2, mitochondrial (RARS2), nuclear gene encoding mitochondrial protein, mRNA [NM_020320]	GO:0005739|GO:0010467|GO:0005737|GO:0000166|GO:0016874|GO:0005759|GO:0006420|GO:0004814|GO:0005524|GO:0006418	NM_020320	Hs.485910	57038
A_23_P106505	75.7937	337.766	334.101	318.21	320.625	332.512	17.5131	75.075	325.723	343.145	319.707	7.36028	8.01054	7.93257	8.02699	7.80927	7.94553	4.6324	7.30851	7.82579	8.01672	8.00883	Detected	Detected	Detected	Detected	Detected	Detected	Detected	Detected	Detected	Detected	Detected	NM_014793	chr15:43620314-43620255	LCMT2	Homo sapiens leucine carboxyl methyltransferase 2 (LCMT2), mRNA [NM_014793]	GO:0005515|GO:0008168|GO:0016740|GO:0008033	NM_014793	Hs.200596	9836
A_24_P158089	153.025	114.772	143.696	110.117	108.836	142.549	270.012	121.533	106.971	116.313	109.266	8.51436	6.53143	6.75615	6.57402	6.27418	6.75579	9.16025	8.08357	6.24824	6.53487	6.54427	Detected	Detected	Detected	Detected	Detected	Detected	Detected	Detected	Detected	Detected	Detected	NM_000602	chr7:100781555-100781614	SERPINE1	Homo sapiens serpin peptidase inhibitor, clade E (nexin, plasminogen activator inhibitor type 1), member 1 (SERPINE1), transcript variant 1, mRNA [NM_000602]	GO:0033629|GO:0005515|GO:0043627|GO:0035491|GO:0010469|GO:0005886|GO:0004867|GO:2000098|GO:0042246|GO:0002020|GO:0005615|GO:0014912|GO:0032757|GO:0061044|GO:0071258|GO:0061045|GO:0031093|GO:0034097|GO:0043066|GO:0030336|GO:0005102|GO:0051918|GO:0030168|GO:0051384|GO:0005625|GO:0005576|GO:0070887|GO:0042593|GO:0001525|GO:0030414|GO:0045766|GO:0010951|GO:0031012|GO:0050829|GO:0071222|GO:0007596|GO:…	NM_000602	Hs.414795	5054
A_23_P56787	675.223	3711.74	3104.67	2312.75	3813.89	3072.96	1184.05	610.851	3752.37	3974.04	2327.87	10.8485	11.3459	11.1024	10.7931	11.3703	11.1016	11.2486	10.6391	11.3307	11.4168	10.7768	Detected	Compromised	Detected	Compromised	Detected	Compromised	Detected	Compromised	Detected	Detected	Detected	NM_130773	chr2:125672642-125672701	CNTNAP5	Homo sapiens contactin associated protein-like 5 (CNTNAP5), mRNA [NM_130773]	GO:0007165|GO:0016020|GO:0005102|GO:0016021|GO:0007155	NM_130773	Hs.660653	129684
A_23_P120048	99.9798	618.411	602.142	547.746	598.909	602.106	43.2799	118.548	605.408	632.514	562.936	7.80759	8.84269	8.75504	8.76342	8.70625	8.77109	6.2008	8.03955	8.71378	8.85599	8.77774	Detected	Detected	Detected	Detected	Detected	Detected	Detected	Detected	Detected	Detected	Detected	NM_013450	chr2:160175985-160175926	BAZ2B	Homo sapiens bromodomain adjacent to zinc finger domain, 2B (BAZ2B), mRNA [NM_013450]	GO:0005515|GO:0006355|GO:0008270|GO:0005634|GO:0003677|GO:0046872|GO:0006351	NM_013450	Hs.470369	29994
A_33_P3301445	43.7238	134.463	142.984	119.065	147.665	143.571	30.1415	49.1931	141.332	131.566	119.41	6.49	6.75416	6.74906	6.67287	6.69979	6.76642	5.56635	6.63957	6.6284	6.70788	6.66424	Detected	Detected	Detected	Detected	Detected	Detected	Detected	Detected	Detected	Detected	Detected		chr10:088818952-088818893
A_23_P215214	18.6758	131.131	119.659	120.044	115.101	114.562	5	18.8372	119.076	130.282	121.996	5.12523	6.71636	6.49961	6.68279	6.35283	6.46186	2.67443	5.12062	6.39647	6.69686	6.69355	Compromised	Detected	Detected	Detected	Detected	Detected	Detected	Detected	Detected	Detected	Detected	NM_022458	chr7:156473705-156473646	LMBR1	Homo sapiens limb region 1 homolog (mouse) (LMBR1), mRNA [NM_022458]	GO:0016020|GO:0004872|GO:0016021|GO:0042733	NM_022458	Hs.209989	64327
A_23_P250800	38.2787	232.746	229.538	213.76	222.173	232.438	85.6494	40.2324	231.281	237.45	216.374	6.26953	7.50117	7.41024	7.47849	7.30542	7.44525	7.31488	6.32525	7.36098	7.5096	7.47768	Detected	Detected	Detected	Detected	Detected	Detected	Detected	Detected	Detected	Detected	Detected	NM_006100	chr3:98510738-98510797	ST3GAL6	Homo sapiens ST3 beta-galactoside alpha-2,3-sialyltransferase 6 (ST3GAL6), mRNA [NM_006100]	GO:0006664|GO:0030173|GO:0008373|GO:0005794|GO:0016020|GO:0009249|GO:0006040|GO:0000139|GO:0006486|GO:0016021	NM_006100	Hs.148716	10402
A_23_P321160	39.916	246.275	247.155	238.766	237.664	234.423	13.134	47.3519	234.917	246.322	239.251	6.34462	7.5789	7.51496	7.63256	7.40092	7.45539	4.13883	6.57728	7.3812	7.56281	7.61208	Compromised	Detected	Detected	Detected	Detected	Detected	Detected	Detected	Detected	Detected	Detected	NM_032530	chr17:5082968-5082909	ZNF594	Homo sapiens zinc finger protein 594 (ZNF594), mRNA [NM_032530]	GO:0005622|GO:0006355|GO:0008270|GO:0005634|GO:0003677|GO:0046872	NM_032530	Hs.658402	84622
A_23_P134454	969.999	3163.5	2900.44	2512.53	3519.99	2877.41	1333.68	971.697	3549.8	3121.17	2566.45	11.3841	11.121	10.9934	10.9102	11.2476	10.9955	11.4257	11.3443	11.2492	11.0791	10.9202	Detected	Detected	Detected	Detected	Detected	Detected	Detected	Detected	Detected	Detected	Detected	NM_001753	chr7:116200742-116200801	CAV1	Homo sapiens caveolin 1, caveolae protein, 22kDa (CAV1), transcript variant 1, mRNA [NM_001753]	GO:0005515|GO:0043627|GO:0019915|GO:0010524|GO:0030879|GO:0030301|GO:0006940|GO:0019861|GO:0005622|GO:0016050|GO:0009925|GO:0032507|GO:0005938|GO:0010332|GO:0042632|GO:0019905|GO:0005811|GO:0033344|GO:0005794|GO:0009986|GO:0000122|GO:0019217|GO:0016504|GO:0043234|GO:0005887|GO:0007519|GO:0032570|GO:0006641|GO:0005925|GO:0032091|GO:0008624|GO:0008285|GO:0005886|GO:0005783|GO:0031295|GO:0042524|GO:…	NM_001753	Hs.74034	857
A_23_P217475	541.492	1809.2	1873.5	1555.71	1797.92	1856.02	2145.4	467.255	1802.92	1809.36	1557.66	10.4953	10.3301	10.3653	10.2271	10.2932	10.3694	12.0112	10.2138	10.2896	10.3136	10.2059	Detected	Detected	Detected	Detected	Detected	Detected	Detected	Detected	Detected	Detected	Detected	NM_006123	chrX:148568759-148568700	IDS	Homo sapiens iduronate 2-sulfatase (IDS), transcript variant 2, mRNA [NM_006123]	GO:0016787|GO:0004423|GO:0008484|GO:0003824|GO:0005764|GO:0046872	NM_006123	Hs.460960	3423
A_23_P89509	22.9636	123.923	127.445	115.318	127.542	127.6	31.3125	28.7391	122.62	121.914	118.423	5.46503	6.64672	6.58767	6.63367	6.50113	6.60703	5.6356	5.80659	6.44063	6.60921	6.65324	Detected	Detected	Detected	Detected	Detected	Detected	Detected	Detected	Detected	Detected	Detected	NM_006461	chr17:26905097-26905038	SPAG5	Homo sapiens sperm associated antigen 5 (SPAG5), mRNA [NM_006461]	GO:0005515|GO:0005694|GO:0048015|GO:0005730|GO:0005634|GO:0000922|GO:0005737|GO:0007049|GO:0007067|GO:0000777|GO:0005876|GO:0007051|GO:0005856|GO:0051301	NM_006461	Hs.514033	10615
A_23_P253524	68.385	94.403	96.7159	90.9587	117.501	95.2105	109.164	68.5147	118.434	95.3116	95.2782	7.2121	6.25079	6.21879	6.29243	6.3818	6.21606	7.72902	7.16976	6.38595	6.25334	6.34946	Detected	Detected	Detected	Detected	Detected	Detected	Detected	Detected	Detected	Detected	Detected	NM_001813	chr4:104027398-104027339	CENPE	Homo sapiens centromere protein E, 312kDa (CENPE), mRNA [NM_001813]	GO:0005515|GO:0000236|GO:0005634|GO:0007079|GO:0005829|GO:0005737|GO:0051382|GO:0000166|GO:0000089|GO:0045860|GO:0000087|GO:0015630|GO:0007018|GO:0005694|GO:0005874|GO:0005819|GO:0007275|GO:0003777|GO:0005524|GO:0000940|GO:0007596|GO:0000776|GO:0000779|GO:0043515|GO:0007080|GO:0000278|GO:0000775|GO:0051301	NM_001813	Hs.75573	1062
A_23_P114405	220.285	1012.07	1029.08	962.709	1003.78	1014.23	138.631	220.802	1014.22	1036.38	971.975	9.09374	9.52228	9.51368	9.55801	9.43187	9.50582	8.11975	9.04096	9.44143	9.53932	9.54832	Detected	Detected	Detected	Detected	Detected	Detected	Detected	Detected	Detected	Detected	Detected	NM_012286	chrX:102930926-102930867	MORF4L2	Homo sapiens mortality factor 4 like 2 (MORF4L2), transcript variant 2, mRNA [NM_012286]	GO:0005515|GO:0006355|GO:0006281|GO:0045944|GO:0005730|GO:0051155|GO:0005634|GO:0001558|GO:0016568	NM_012286	Hs.326387	9643
A_33_P3387601	143.515	98.4526	100.224	88.8135	108.349	97.1421	152.417	120.835	100.835	97.4471	90.6514	8.40712	6.30973	6.26829	6.25947	6.26641	6.24674	8.27012	8.07435	6.15922	6.28498	6.27764	Detected	Detected	Detected	Detected	Detected	Detected	Detected	Detected	Detected	Detected	Detected	NR_002948	chr19:51385530-51385471	KLKP1	Homo sapiens kallikrein pseudogene 1 (KLKP1), non-coding RNA [NR_002948]	GO:0005737|GO:0005634	NR_002948	Hs.643424	606293
A_33_P3409508	134.693	207.246	244.381	198.195	288.56	240.782	273.721	118.903	287.02	209.647	210.486	8.31183	7.34166	7.49823	7.37153	7.67157	7.48986	9.17813	8.04614	7.65925	7.34386	7.43779	Detected	Detected	Detected	Detected	Detected	Detected	Detected	Detected	Detected	Detected	Detected	NM_002751	chr22:50703284-50703225	MAPK11	Homo sapiens mitogen-activated protein kinase 11 (MAPK11), mRNA [NM_002751]	GO:0005515|GO:0034142|GO:0007265|GO:0051403|GO:0007243|GO:0005829|GO:0042692|GO:0051090|GO:0002756|GO:0000187|GO:0000166|GO:0002755|GO:0034138|GO:0004707|GO:0034130|GO:0048011|GO:0016070|GO:0016071|GO:0034134|GO:0006950|GO:0002224|GO:0005524|GO:0007165|GO:0008063|GO:0051149|GO:0004674|GO:0045087|GO:0005654	NM_002751	Hs.57732	5600
A_23_P254353	350.287	465.472	532.907	469.977	594.221	529.717	560.948	335.787	605.528	479.093	469.814	9.81832	8.45107	8.58209	8.55491	8.69464	8.59306	10.2039	9.70068	8.71421	8.47272	8.53986	Detected	Detected	Detected	Detected	Detected	Detected	Detected	Detected	Detected	Detected	Detected	NM_006647	chr9:140328686-140328745	NOXA1	Homo sapiens NADPH oxidase activator 1 (NOXA1), mRNA [NM_006647]	GO:0005515|GO:0048365|GO:0017124|GO:0005737|GO:0016176|GO:0005886|GO:0006801|GO:0060263|GO:0010310|GO:0043020|GO:0019899	NM_006647	Hs.495554	10811
A_23_P102391	853.239	1145.79	1159.17	1078.28	1191.39	1143.99	979.532	842.541	1189.6	1176.81	1090.02	11.1793	9.69331	9.68516	9.71528	9.67697	9.68362	10.9795	11.121	9.6658	9.71671	9.70886	Detected	Detected	Detected	Detected	Detected	Detected	Detected	Detected	Detected	Detected	Detected	NM_014585	chr2:190425809-190425750	SLC40A1	Homo sapiens solute carrier family 40 (iron-regulated transporter), member 1 (SLC40A1), mRNA [NM_014585]	GO:0005515|GO:0005886|GO:0003158|GO:0006915|GO:0060586|GO:0055085|GO:0009653|GO:0008021|GO:0006879|GO:0060345|GO:0005737|GO:0005887|GO:0005381|GO:0016021|GO:0002260|GO:0034755|GO:0006811	NM_014585	Hs.643005	30061
A_23_P56810	142.001	829.789	865.874	788.273	878.74	849.68	148.025	137.476	907.884	862.452	804.914	8.39267	9.24643	9.2619	9.27554	9.25292	9.24937	8.22368	8.28952	9.28881	9.28236	9.28811	Detected	Detected	Detected	Detected	Detected	Detected	Detected	Detected	Detected	Detected	Detected	NM_018158	chr2:27911628-27916604	SLC4A1AP	Homo sapiens solute carrier family 4 (anion exchanger), member 1, adaptor protein (SLC4A1AP), mRNA [NM_018158]	GO:0005622|GO:0005515|GO:0003725|GO:0005737|GO:0005634	NM_018158	Hs.306000	22950
A_23_P124164	32.9817	108.655	114.301	84.9087	119.516	104.84	29.1406	36.4093	125.189	120.809	86.0354	6.04233	6.45499	6.44093	6.19808	6.4076	6.34875	5.50919	6.17587	6.46511	6.59289	6.21073	Detected	Detected	Detected	Detected	Detected	Detected	Detected	Detected	Detected	Detected	Detected	NM_020701	chr3:128853750-128853691	ISY1	Homo sapiens ISY1 splicing factor homolog (S. cerevisiae) (ISY1), transcript variant 2, mRNA [NM_020701]	GO:0008380|GO:0000398|GO:0005730|GO:0005634|GO:0071013	NM_020701	Hs.512661	57461
A_33_P3225552	48.1497	107.146	101.19	155.826	112.298	104.719	75.4932	48.3286	112.569	97.889	159.925	6.64485	6.43628	6.28417	7.04359	6.31585	6.3469	7.10359	6.60921	6.31879	6.29202	7.05718	Detected	Detected	Detected	Detected	Detected	Detected	Detected	Detected	Detected	Detected	Detected		chr4:076877229-076877288
A_23_P98431	2526.82	3447.44	3579.13	3431.52	3876.67	3551.45	3791.58	2473.55	3915.1	3492.31	3484.24	12.83	11.2341	11.2999	11.3506	11.3902	11.3096	12.7782	12.7716	11.4	11.2377	11.3486	Detected	Detected	Detected	Detected	Detected	Detected	Detected	Detected	Detected	Detected	Detected	NM_000190	chr11:118964129-118964188	HMBS	Homo sapiens hydroxymethylbilane synthase (HMBS), transcript variant 1, mRNA [NM_000190]	GO:0018160|GO:0005737|GO:0006778|GO:0004418|GO:0016740|GO:0006783|GO:0005829	NM_000190	Hs.82609	3145
A_23_P206359	11.9596	92.692	87.1554	85.4075	84.5005	87.5761	26.535	12.6573	85.7119	95.3564	84.7762	4.37274	6.22479	6.0762	6.20786	5.91134	6.10206	5.33957	4.48221	5.92496	6.25422	6.19176	Detected	Detected	Detected	Detected	Detected	Detected	Detected	Detected	Detected	Detected	Detected	NM_004360	chr16:68869214-68869273	CDH1	Homo sapiens cadherin 1, type 1, E-cadherin (epithelial) (CDH1), mRNA [NM_004360]	GO:0005515|GO:0030054|GO:0008013|GO:0016342|GO:0042993|GO:2000008|GO:0031175|GO:0016337|GO:0070830|GO:0051260|GO:0050839|GO:0071285|GO:0022408|GO:0005794|GO:0009986|GO:0045295|GO:0019903|GO:0034329|GO:0005509|GO:0019904|GO:0009636|GO:0007416|GO:0001701|GO:0045216|GO:0043281|GO:0050776|GO:0033561|GO:0009898|GO:0045893|GO:0005925|GO:0019538|GO:0034332|GO:0048471|GO:0042153|GO:0060693|GO:0005886|GO:…	NM_004360	Hs.461086	999
A_23_P108554	708.353	3781.23	3873.8	3565.37	4058	3830.68	924.99	689.438	4119.88	3833.28	3648.88	10.9184	11.3716	11.4033	11.4087	11.4671	11.4093	10.902	10.828	11.4819	11.3716	11.4162	Detected	Detected	Detected	Detected	Detected	Detected	Detected	Detected	Detected	Detected	Detected	NM_004939	chr2:15770975-15771034	DDX1	Homo sapiens DEAD (Asp-Glu-Ala-Asp) box polypeptide 1 (DDX1), mRNA [NM_004939]	GO:0005515|GO:0003724|GO:0010494|GO:0003723|GO:0005634|GO:0071920|GO:0072669|GO:0006302|GO:0004527|GO:0005737|GO:0000166|GO:0008143|GO:0032508|GO:0003712|GO:0006397|GO:0008026|GO:0000245|GO:0006355|GO:0033677|GO:0005730|GO:0007275|GO:0005524|GO:0003677|GO:0004518|GO:0016787|GO:0003682|GO:0030529|GO:0006446	NM_004939	Hs.440599	1653
A_33_P3372788	16.4725	55.6513	45.4932	49.9605	57.3575	43.739	8.22396	16.8512	51.4751	55.5031	51.9332	4.9215	5.51181	5.21697	5.45904	5.37151	5.18747	3.3911	4.93754	5.21662	5.49951	5.52546	Compromised	Compromised	Detected	Detected	Detected	Detected	Detected	Compromised	Detected	Detected	Detected	NM_001170755	chr1:148581802-148581861	NBPF15	Homo sapiens neuroblastoma breakpoint family, member 15 (NBPF15), transcript variant 1, mRNA [NM_001170755]	GO:0005737	NM_001170755	Hs.656782	284565
A_24_P122732	216.816	547.303	591.83	542.324	562.848	572	212.955	205.569	577.557	550.397	534.336	9.07	8.6712	8.73206	8.75222	8.61536	8.69923	8.78864	8.92681	8.64178	8.66451	8.70726	Detected	Detected	Detected	Detected	Detected	Detected	Detected	Detected	Detected	Detected	Detected	NM_173854	chr1:205758434-205758375	SLC41A1	Homo sapiens solute carrier family 41, member 1 (SLC41A1), mRNA [NM_173854]	GO:0005886|GO:0008324|GO:0016021|GO:0055085	NM_173854	Hs.20274	254428
A_33_P3269864	117.234	114.9	113.968	127.432	145.145	110.424	142.338	110.593	143.172	114.799	122.969	8.06526	6.53303	6.4375	6.76578	6.6732	6.41157	8.15992	7.92829	6.64805	6.51668	6.70255	Detected	Detected	Detected	Detected	Detected	Detected	Detected	Detected	Detected	Detected	Detected	NR_028335	chr17:2310351-2310292	LOC284009	Homo sapiens uncharacterized LOC284009 (LOC284009), non-coding RNA [NR_028335]		NR_028335	Hs.632244	284009
A_33_P3424577	1376.75	6690.28	6732.58	6207.68	6612.71	6723.86	874.269	1389.25	6652.42	6857.83	6301.58	11.8949	12.1662	12.2175	12.2255	12.1675	12.2363	10.823	11.8854	12.1682	12.1812	12.2226	Detected	Detected	Detected	Detected	Detected	Detected	Detected	Detected	Detected	Detected	Detected	A23747			Homo sapiens T cell receptor beta chain mRNA, complete cds. [EF101778]			Hs.382212
A_33_P3362567	71.5886	243.045	238.328	237.216	256.158	237.944	68.5498	76.4632	249.859	246.454	240.124	7.27572	7.55816	7.46371	7.62078	7.5078	7.47556	6.94292	7.3341	7.4641	7.56407	7.61708	Detected	Detected	Detected	Detected	Detected	Detected	Detected	Detected	Detected	Detected	Detected		chr2:203065870-203065811
A_33_P3323607	6875.8	41049.9	40356.3	38782.2	39912.1	38818.5	24680.5	6673.31	39126.1	41333.7	40130.3	14.2875	14.7752	14.8243	14.8624	14.8492	14.7979	15.1268	14.2406	14.7896	14.7532	14.8779	Detected	Compromised	Detected	Detected	Detected	Detected	Detected	Compromised	Detected	Detected	Detected		chr7:31553759-31553818	CCDC129	coiled-coil domain containing 129 [Source:HGNC Symbol;Acc:27363] [ENST00000409717]				223075
A_23_P374902	41.5688	148.844	144.755	150.543	149.14	142.24	44.6281	37.1725	156.744	149.628	144.19	6.41157	6.89149	6.7648	6.99484	6.71618	6.75349	6.25131	6.20804	6.78958	6.88114	6.91831	Detected	Detected	Detected	Detected	Detected	Detected	Detected	Detected	Detected	Detected	Detected	NM_152353	chr19:51870797-51870738	CLDND2	Homo sapiens claudin domain containing 2 (CLDND2), mRNA [NM_152353]	GO:0016020|GO:0016021	NM_152353	Hs.720536	125875
A_33_P3291877	71.8584	245.008	240.327	237.361	325.167	242.373	204.237	83.5904	306.208	252.849	229.186	7.28079	7.57157	7.47492	7.62182	7.83015	7.49987	8.7168	7.4717	7.7373	7.59881	7.55607	Detected	Detected	Detected	Detected	Detected	Detected	Detected	Detected	Detected	Detected	Detected	NM_020732	chr6:157469939-157469998	ARID1B	Homo sapiens AT rich interactive domain 1B (SWI1-like) (ARID1B), transcript variant 2, mRNA [NM_020732]	GO:0005622|GO:0005515|GO:0006355|GO:0016514|GO:0003713|GO:0005730|GO:0005634|GO:0048096|GO:0003677|GO:0043231|GO:0016568|GO:0007399	NM_020732	Hs.724539	57492
A_23_P24997	122.269	500.067	534.235	431.391	563.031	496.965	85.2496	122.649	551.686	487.498	460.322	8.14236	8.54071	8.58497	8.44078	8.61661	8.50192	7.30516	8.09633	8.57722	8.49352	8.50766	Detected	Detected	Detected	Detected	Detected	Detected	Detected	Detected	Detected	Detected	Detected	NM_000075	chr12:58142322-58142263	CDK4	Homo sapiens cyclin-dependent kinase 4 (CDK4), mRNA [NM_000075]	GO:0005515|GO:0010468|GO:0008284|GO:0005634|GO:0048146|GO:0005829|GO:0000084|GO:0000082|GO:0005737|GO:0000166|GO:0051726|GO:0000080|GO:0000785|GO:0005667|GO:0031965|GO:0042493|GO:0005730|GO:0005524|GO:0007165|GO:0007049|GO:0004672|GO:0016020|GO:0000307|GO:0005654|GO:0006468|GO:0000278|GO:0051301|GO:0004693	NM_000075	Hs.95577	1019
A_23_P48088	2046.07	25148	27019.8	21829.2	22435.8	25344	4019.64	1845.24	24086.5	25698.1	23343.9	12.5129	14.0444	14.2208	14.0298	14.002	14.1538	12.8666	12.3419	14.0773	14.0519	14.0952	Detected	Compromised	Detected	Detected	Detected	Compromised	Detected	Compromised	Compromised	Detected	Detected	NM_001242	chr12:6560640-6560699	CD27	Homo sapiens CD27 molecule (CD27), mRNA [NM_001242]	GO:0005515|GO:0016064|GO:0009986|GO:0045471|GO:0045579|GO:0046330|GO:0005624|GO:0005576|GO:0006916|GO:0006917|GO:0008588|GO:0016020|GO:0005887|GO:0004872|GO:0043154|GO:0043027|GO:0007166|GO:0004888	NM_001242	Hs.355307	939
A_23_P103149	1115.61	5442.42	5637.78	5025.14	5436.43	5584.98	1277.35	1169.41	5470.28	5585.87	5091	11.5983	11.8871	11.9668	11.9122	11.8863	11.9704	11.3669	11.6488	11.8828	11.9079	11.9033	Detected	Detected	Detected	Detected	Detected	Detected	Detected	Detected	Detected	Detected	Detected	NM_001098	chr22:41924818-41924877	ACO2	Homo sapiens aconitase 2, mitochondrial (ACO2), nuclear gene encoding mitochondrial protein, mRNA [NM_001098]	GO:0051538|GO:0051539|GO:0006099|GO:0005506|GO:0003994|GO:0005634|GO:0006091|GO:0016829|GO:0046872|GO:0005739|GO:0006102|GO:0006101|GO:0052633|GO:0005759|GO:0052632|GO:0008152	NM_001098	Hs.643610	50
A_23_P110492	168.367	426.996	436.153	397.593	439.981	430.16	358.967	170.381	439.916	432.502	406.792	8.66087	8.3247	8.30551	8.32951	8.25689	8.30169	9.58129	8.63227	8.24658	8.32439	8.34343	Detected	Detected	Detected	Detected	Detected	Detected	Detected	Detected	Detected	Detected	Detected	NM_005885	chr5:10435312-10435371	MARCH6	Homo sapiens membrane-associated ring finger (C3HC4) 6 (MARCH6), mRNA [NM_005885]	GO:0004842|GO:0016567|GO:0005783|GO:0016874|GO:0030176|GO:0046872|GO:0016020|GO:0005789|GO:0008270|GO:0016021|GO:0019899|GO:0070936|GO:0031624	NM_005885	Hs.432862	10299
A_23_P20876	19.6818	77.7487	77.4089	79.3472	87.798	75.8728	19.3779	21.5601	87.1544	80.7046	72.8784	5.20817	5.98776	5.91414	6.1112	5.96419	5.90287	4.79587	5.33413	5.94887	6.02397	5.97686	Detected	Detected	Detected	Detected	Detected	Detected	Detected	Detected	Detected	Detected	Detected	NM_177995	chr9:96871739-96871798	PTPDC1	Homo sapiens protein tyrosine phosphatase domain containing 1 (PTPDC1), transcript variant 2, mRNA [NM_177995]	GO:0016787|GO:0008138|GO:0004725	NM_177995	Hs.437943	138639
A_23_P215828	2717.29	4394.15	4280.39	4737.49	7649.15	4347.08	4825.36	3045.63	7651.81	4508.67	4828.43	12.931	11.5771	11.5534	11.8317	12.3716	11.5958	13.1328	13.0909	12.358	11.5932	11.8317	Detected	Detected	Detected	Detected	Detected	Detected	Detected	Detected	Detected	Detected	Detected	NM_022820	chr7:99463831-99463890	CYP3A43	Homo sapiens cytochrome P450, family 3, subfamily A, polypeptide 43 (CYP3A43), transcript variant 1, mRNA [NM_022820]	GO:0005792|GO:0004497|GO:0006805|GO:0070330|GO:0016020|GO:0005783|GO:0005789|GO:0009055|GO:0016705|GO:0046872|GO:0055114|GO:0020037	NM_022820	Hs.306220	64816
A_33_P3234222	2518.89	17166.2	15178.1	15750	16889.8	16122.2	5630.63	2358.42	16340	18066.1	15932.5	12.8239	13.5024	13.3766	13.5531	13.5634	13.4718	13.3335	12.6967	13.5075	13.5603	13.5342	Detected	Compromised	Detected	Compromised	Detected	Compromised	Detected	Compromised	Detected	Detected	Detected	NM_001010873	chr6:41011969-41012028	TSPO2	Homo sapiens translocator protein 2 (TSPO2), transcript variant 1, mRNA [NM_001010873]	GO:0016020|GO:0015485|GO:0005783|GO:0006810|GO:0005789|GO:0004872|GO:0016021	NM_001010873	Hs.357392	222642
A_33_P3354569	139.208	740.455	702.671	621.769	749.511	700.913	223.04	149.755	754.156	741.972	643.722	8.36432	9.08281	8.9674	8.94007	9.02098	8.9822	8.86247	8.42672	9.02263	9.07164	8.96367	Detected	Detected	Detected	Detected	Detected	Detected	Detected	Detected	Detected	Detected	Detected	NM_001083112	chr2:157442855-157442914	GPD2	Homo sapiens glycerol-3-phosphate dehydrogenase 2 (mitochondrial) (GPD2), nuclear gene encoding mitochondrial protein, transcript variant 1, mRNA [NM_001083112]	GO:0009331|GO:0005739|GO:0052591|GO:0005509|GO:0016491|GO:0006094|GO:0005743|GO:0004368|GO:0004367|GO:0006072|GO:0044255|GO:0006734	NM_001083112	Hs.512382	2820
A_24_P132470	497.956	2928.4	2847.45	2417.79	2953.04	2926.56	181.613	565.618	2889.97	2968.07	2483	10.3625	11.001	10.9642	10.8534	10.9913	11.0232	8.54276	10.5103	10.9513	11.0016	10.8698	Detected	Detected	Detected	Detected	Detected	Detected	Detected	Detected	Detected	Detected	Detected	NM_020728	chr7:158523966-158523907	ESYT2	Homo sapiens extended synaptotagmin-like protein 2 (ESYT2), mRNA [NM_020728]	GO:0005886|GO:0016021	NM_020728	Hs.490795	57488
A_33_P3248629	19.3632	31.9332	34.8329	31.9301	47.109	29.4258	38.773	17.9641	48.2873	27.2974	33.858	5.18383	4.72931	4.87934	4.83715	5.07896	4.69778	6.00698	5.04412	5.12112	4.48181	4.93571	Detected	Compromised	Detected	Detected	Detected	Detected	Compromised	Compromised	Compromised	Detected	Detected	BC115004	chr7:140244416-140244357	DENND2A	DENN/MADD domain containing 2A [Source:HGNC Symbol;Acc:22212] [ENST00000492720]			Hs.6385	27147
A_24_P281988	434.215	599.247	623.427	575.985	529.886	607.83	1906	423.692	547.665	604.098	607.456	10.1492	8.79958	8.80839	8.83612	8.52856	8.79042	11.863	10.0635	8.56704	8.79097	8.88698	Detected	Detected	Detected	Detected	Detected	Detected	Detected	Detected	Detected	Detected	Detected	NM_015184	chr3:17109488-17109547	PLCL2	Homo sapiens phospholipase C-like 2 (PLCL2), transcript variant 2, mRNA [NM_015184]	GO:0035556|GO:0006629|GO:0005737|GO:0004435|GO:0005509|GO:0004871	NM_015184	Hs.202010	23228
A_24_P410086	442.408	2824.07	2765.9	2506.86	2668.27	2696.13	408.32	404.199	2761.32	2875.34	2442.58	10.18	10.9555	10.9197	10.9049	10.8513	10.902	9.76195	9.98521	10.8897	10.9583	10.841	Detected	Compromised	Detected	Detected	Detected	Detected	Detected	Compromised	Detected	Detected	Detected	NM_032627	chr19:18545192-18545251	SSBP4	Homo sapiens single stranded DNA binding protein 4 (SSBP4), transcript variant 1, mRNA [NM_032627]	GO:0003697|GO:0005634|GO:0003677	NM_032627	Hs.515259	170463
A_33_P3235454	304.823	1046.97	1251.91	1043.14	1354.39	1244.84	359.251	204.724	1412.92	1070.07	1060	9.59433	9.5694	9.79296	9.67289	9.86643	9.80293	9.58273	8.92157	9.92318	9.58174	9.67289	Detected	Detected	Detected	Detected	Detected	Detected	Detected	Detected	Detected	Detected	Detected		chr15:060682740-060682799		Q3SZ59_BOVIN (Q3SZ59) Ribosomal protein L36a, partial (96%) [THC2542270]
A_23_P37778	125.414	376.18	403.5	398.515	375.97	394.39	151.483	114.563	384.473	368.629	389.621	8.18861	8.16034	8.19848	8.33347	8.03497	8.18197	8.25888	7.98993	8.0617	8.12053	8.28603	Detected	Detected	Detected	Detected	Detected	Detected	Detected	Detected	Detected	Detected	Detected	NM_013241	chr16:67263789-67263730	FHOD1	Homo sapiens formin homology 2 domain containing 1 (FHOD1), mRNA [NM_013241]	GO:0005515|GO:0005737|GO:0001725|GO:0032059|GO:0030036|GO:0045944|GO:0051496|GO:0005634|GO:0003779|GO:0005856|GO:0016043	NM_013241	Hs.95231	29109
A_33_P3409513	65.4086	139.314	146.453	113.341	166.397	148.798	98.9228	63.0789	180.843	139.619	116.221	7.13677	6.79539	6.78139	6.61177	6.87913	6.82285	7.55715	7.04434	6.9936	6.78389	6.6284	Detected	Detected	Detected	Detected	Detected	Detected	Detected	Detected	Detected	Detected	Detected	NM_002751	chr22:50702337-50702278	MAPK11	Homo sapiens mitogen-activated protein kinase 11 (MAPK11), mRNA [NM_002751]	GO:0005515|GO:0034142|GO:0007265|GO:0051403|GO:0007243|GO:0005829|GO:0042692|GO:0051090|GO:0002756|GO:0000187|GO:0000166|GO:0002755|GO:0034138|GO:0004707|GO:0034130|GO:0048011|GO:0016070|GO:0016071|GO:0034134|GO:0006950|GO:0002224|GO:0005524|GO:0007165|GO:0008063|GO:0051149|GO:0004674|GO:0045087|GO:0005654	NM_002751	Hs.57732	5600
A_24_P200162	488.772	1085.35	1032.73	979.321	1054.14	1065.42	400.962	495.68	1066.44	1109.58	989.599	10.333	9.62036	9.51755	9.585	9.50538	9.57834	9.73243	10.3	9.50987	9.63343	9.57445	Detected	Detected	Detected	Detected	Detected	Detected	Detected	Detected	Detected	Detected	Detected	NM_014056	chr3:42826804-42826745	HIGD1A	Homo sapiens HIG1 hypoxia inducible domain family, member 1A (HIGD1A), transcript variant 3, mRNA [NM_014056]	GO:0005739|GO:0043234|GO:0016020|GO:0006950|GO:0016021	NM_014056	Hs.728813	25994
A_23_P322625	285.816	204.854	265.795	209.026	379.256	259.494	286.639	143.329	379.114	207.263	205.039	9.48904	7.32409	7.61278	7.44848	8.04385	7.60118	9.25012	8.35464	8.03631	7.32696	7.40123	Detected	Detected	Detected	Detected	Detected	Detected	Detected	Detected	Detected	Detected	Detected	NM_005683	chr2:231774885-231774826	GPR55	Homo sapiens G protein-coupled receptor 55 (GPR55), mRNA [NM_005683]	GO:0007186|GO:0005886|GO:0005887|GO:0004930|GO:0045453|GO:0035025|GO:0045671|GO:0004872|GO:0070374|GO:0007202|GO:0004871|GO:0004949	NM_005683	Hs.114545	9290
A_23_P5983	179.311	212.204	215.374	142.047	330.294	208.038	243.77	146.155	319.377	200.474	128.075	8.76649	7.37408	7.32164	6.9139	7.85125	7.29011	9.00804	8.38243	7.7971	7.27937	6.7595	Detected	Detected	Detected	Detected	Detected	Detected	Detected	Detected	Detected	Detected	Detected	NM_006227	chr20:44527701-44527642	PLTP	Homo sapiens phospholipid transfer protein (PLTP), transcript variant 1, mRNA [NM_006227]	GO:0006629|GO:0006869|GO:0006810|GO:0005576|GO:0030317|GO:0010189|GO:0044255|GO:0008289	NM_006227	Hs.439312	5360
A_23_P386254	5	349.36	388.921	315.191	339.357	371.994	5	5	321.507	348.067	328.505	2.70903	8.0587	8.15003	8.0111	7.89034	8.10103	2.67443	2.71998	7.80815	8.03566	8.04699	Compromised	Detected	Compromised	Detected	Detected	Detected	Detected	Detected	Detected	Compromised	Detected	NM_001189	chr4:13542835-13542776	NKX3-2	Homo sapiens NK3 homeobox 2 (NKX3-2), mRNA [NM_001189]	GO:0060576|GO:0055123|GO:0007368|GO:0043066|GO:0003700|GO:0006366|GO:0048706|GO:0048705|GO:0005634|GO:0048536|GO:0043565|GO:0048645|GO:0001501|GO:0031016|GO:0042474|GO:0032331	NM_001189	Hs.590927	579
A_23_P409516	716.875	1107.49	1133.99	1078.38	1177.23	1152.35	1784.1	749.44	1165.93	1123.12	1069.82	10.9404	9.64834	9.6533	9.71618	9.66272	9.69473	11.7883	10.961	9.64456	9.64893	9.68516	Detected	Detected	Detected	Detected	Detected	Detected	Detected	Detected	Detected	Detected	Detected	NM_138333	chr9:71396108-71396167	FAM122A	Homo sapiens family with sequence similarity 122A (FAM122A), mRNA [NM_138333]		NM_138333	Hs.655572	116224
A_33_P3270404	29.0744	44.692	47.1671	53.526	41.6953	47.7412	79.4737	31.8741	48.4006	48.397	55.4949	5.83799	5.20272	5.26182	5.55342	4.89164	5.30399	7.18885	5.9694	5.12448	5.30399	5.61286	Detected	Compromised	Detected	Detected	Detected	Detected	Detected	Compromised	Compromised	Detected	Detected	NM_001077198	chr2:220084835-220084776	ATG9A	Homo sapiens ATG9 autophagy related 9 homolog A (S. cerevisiae) (ATG9A), transcript variant 1, mRNA [NM_001077198]	GO:0005737|GO:0005794|GO:0016020|GO:0031902|GO:0000421|GO:0006914|GO:0031410|GO:0016021|GO:0015031|GO:0000045	NM_001077198	Hs.323363	79065
A_23_P128613	11.7183	113.335	103.011	105.625	103.808	101.624	6.17593	14.2029	104.525	117.667	108.378	4.33999	6.51442	6.30624	6.51216	6.20786	6.31335	3.02464	4.67748	6.21208	6.54969	6.53143	Compromised	Detected	Detected	Detected	Detected	Detected	Detected	Detected	Detected	Detected	Detected	NM_024089	chr13:103436747-103436688	KDELC1	Homo sapiens KDEL (Lys-Asp-Glu-Leu) containing 1 (KDELC1), mRNA [NM_024089]	GO:0005783|GO:0005788	NM_024089	Hs.408629	79070
A_33_P3349384	277.201	219.185	201.307	217.867	276.916	191.222	318.521	260.04	272.497	219.017	220.306	9.44351	7.41357	7.23032	7.50318	7.61278	7.17489	9.41226	9.29602	7.58775	7.40039	7.50233	Detected	Detected	Detected	Detected	Detected	Detected	Detected	Detected	Detected	Detected	Detected		chr12:55828616-55828557
A_23_P114656	1006.46	7374.73	7534.18	6925.91	7387.05	7408.99	918.094	1016.45	7501.78	7500.79	7048.96	11.4454	12.3089	12.3727	12.3705	12.3206	12.3705	10.8901	11.4214	12.3308	12.3148	12.3747	Detected	Detected	Detected	Detected	Detected	Detected	Detected	Detected	Detected	Detected	Detected	NM_004964	chr1:32799037-32799096	HDAC1	Homo sapiens histone deacetylase 1 (HDAC1), mRNA [NM_004964]	GO:0005515|GO:0003700|GO:0010832|GO:0016581|GO:0016580|GO:0044419|GO:0001106|GO:0060766|GO:0001047|GO:0000122|GO:0045786|GO:0033558|GO:0043922|GO:0000118|GO:0005654|GO:0019899|GO:0034739|GO:0045893|GO:0061198|GO:0045892|GO:0042733|GO:0008134|GO:0008284|GO:0042826|GO:0005634|GO:0046970|GO:0010870|GO:0005829|GO:0005737|GO:0045944|GO:0061029|GO:0042475|GO:0006338|GO:0004407|GO:0033613|GO:0006476|GO:…	NM_004964	Hs.88556	3065
A_33_P3253365	221.015	218.842	258.902	230.395	251.748	256.862	345.616	204.199	257.218	230.202	224.861	9.10135	7.41051	7.57731	7.57558	7.4837	7.58363	9.5312	8.91597	7.50699	7.46976	7.53049	Detected	Detected	Detected	Detected	Detected	Detected	Detected	Detected	Detected	Detected	Detected	AB051501	chr9:43908953-43909012	CNTNAP3B	contactin associated protein-like 3B [Source:HGNC Symbol;Acc:32035] [ENST00000377561]	GO:0007165|GO:0016020|GO:0005102|GO:0016021|GO:0007155		Hs.658328	728577
A_23_P102202	249.141	1334.95	1365.39	1255.15	1347.68	1354.31	142.139	249.742	1363.21	1362.16	1272.43	9.2744	9.90577	9.91771	9.92409	9.85862	9.92409	8.15782	9.23932	9.86863	9.91206	9.92074	Detected	Detected	Detected	Detected	Detected	Detected	Detected	Detected	Detected	Detected	Detected	NM_000179	chr2:48033919-48033978	MSH6	Homo sapiens mutS homolog 6 (E. coli) (MSH6), mRNA [NM_000179]	GO:0005515|GO:0000790|GO:0030983|GO:0032405|GO:0006200|GO:0005634|GO:0016446|GO:0008340|GO:0042803|GO:0003690|GO:0000166|GO:0051096|GO:0032357|GO:0006298|GO:0009411|GO:0016887|GO:0007131|GO:0008094|GO:0000400|GO:0000287|GO:0008630|GO:0045190|GO:0000228|GO:0005524|GO:0032142|GO:0043570|GO:0032143|GO:0003684|GO:0032301|GO:0006281|GO:0043531|GO:0000710|GO:0032137|GO:0003682|GO:0016447|GO:0045910|GO:…	NM_000179	Hs.445052	2956
A_33_P3388618	4547.14	24981.9	23547	16713.7	21676.2	23341	10179.2	4196.55	22023.4	26032.9	16833.4	13.7108	14.0255	14.0255	13.6427	13.9545	14.0277	14.0748	13.5823	13.9492	14.0665	13.6343	Detected	Detected	Detected	Detected	Detected	Detected	Detected	Detected	Detected	Detected	Detected	NM_001251902	chr17:7292997-7293056	TNK1	Homo sapiens tyrosine kinase, non-receptor, 1 (TNK1), transcript variant 1, mRNA [NM_001251902]	GO:0005515|GO:0030308|GO:0005524|GO:0005829|GO:0007165|GO:0046580|GO:0005737|GO:0046777|GO:0000166|GO:0016020|GO:0006468|GO:0004713|GO:0004871|GO:0004715	NM_001251902	Hs.203420	8711
A_23_P36397	35.1612	38.4286	40.6045	39.1293	41.0863	41.1121	55.7904	33.3373	45.1791	42.4944	38.5355	6.1365	5.00449	5.07233	5.12285	4.87162	5.11058	6.61635	6.04051	5.01111	5.12394	5.10609	Detected	Compromised	Detected	Detected	Detected	Detected	Detected	Compromised	Compromised	Detected	Detected	NM_000785	chr12:58156635-58156576	CYP27B1	Homo sapiens cytochrome P450, family 27, subfamily B, polypeptide 1 (CYP27B1), nuclear gene encoding mitochondrial protein, mRNA [NM_000785]	GO:0043627|GO:0030308|GO:0008285|GO:0006805|GO:0042368|GO:0042369|GO:0005741|GO:0033280|GO:0030282|GO:0046872|GO:0055074|GO:0005739|GO:0004498|GO:0046697|GO:0004497|GO:0010980|GO:0005737|GO:0045618|GO:0032496|GO:0006816|GO:0034341|GO:0008202|GO:0030500|GO:0042359|GO:0009055|GO:0070314|GO:0016020|GO:0006766|GO:0034612|GO:0016705|GO:0010956|GO:0070564|GO:0020037	NM_000785	Hs.524528	1594
A_23_P8083	64.3016	55.7698	57.2481	41.6778	51.9188	53.0115	87.651	64.1837	51.1899	52.8445	41.9623	7.10424	5.51626	5.50794	5.2118	5.22448	5.43697	7.3511	7.07096	5.20992	5.42921	5.22737	Detected	Compromised	Detected	Detected	Detected	Detected	Detected	Compromised	Detected	Detected	Detected	NM_025261	chr6:31686608-31686549	LY6G6C	Homo sapiens lymphocyte antigen 6 complex, locus G6C (LY6G6C), mRNA [NM_025261]	GO:0005886|GO:0031225	NM_025261	Hs.241586	80740
A_32_P212471	52.4599	48.1439	45.9061	46.1924	57.9328	42.4115	64.3545	37.6752	60.2431	47.5132	42.5781	6.78544	5.3165	5.22737	5.35745	5.38415	5.1493	6.85142	6.23042	5.44436	5.28162	5.24319	Detected	Compromised	Detected	Detected	Detected	Detected	Detected	Compromised	Detected	Detected	Detected	NM_001144956	chr1:151701998-151702057	RIIAD1	Homo sapiens regulatory subunit of type II PKA R-subunit (RIIa) domain containing 1 (RIIAD1), mRNA [NM_001144956]	GO:0007165|GO:0008603	NM_001144956	Hs.297967	284485
A_33_P3215768	43.2337	317.779	319.078	296.366	296.235	293.647	34.9374	38.4067	297.503	311.972	317.565	6.47031	7.93026	7.87641	7.92232	7.70097	7.76883	5.82773	6.25833	7.70132	7.884	7.9984	Detected	Detected	Detected	Detected	Detected	Detected	Detected	Detected	Detected	Detected	Detected	NM_007210	chr12:51745941-51745882	GALNT6	Homo sapiens UDP-N-acetyl-alpha-D-galactosamine:polypeptide N-acetylgalactosaminyltransferase 6 (GalNAc-T6) (GALNT6), mRNA [NM_007210]	GO:0048471|GO:0004653|GO:0005794|GO:0016020|GO:0006493|GO:0000139|GO:0016757|GO:0005529|GO:0016021	NM_007210	Hs.505575	11226
A_23_P206441	16.6081	115.521	111.845	104.015	106.954	106.7	22.6395	17.8138	108.243	118.32	106.645	4.93361	6.54211	6.41372	6.4907	6.25286	6.36946	5.06605	5.03154	6.26492	6.55776	6.50891	Detected	Detected	Detected	Detected	Detected	Detected	Detected	Detected	Detected	Detected	Detected	NM_000135	chr16:89804072-89804013	FANCA	Homo sapiens Fanconi anemia, complementation group A (FANCA), transcript variant 1, mRNA [NM_000135]	GO:0005515|GO:0008585|GO:0005737|GO:0006461|GO:0006281|GO:0042127|GO:0005654|GO:0005634|GO:0008584|GO:0043240|GO:0007140	NM_000135	Hs.290154	2175
A_23_P153037	23.9734	89.9571	98.6993	81.2012	95.0902	89.7475	10.7682	30.2048	92.1248	88.3993	77.4091	5.53438	6.18421	6.24704	6.14601	6.08201	6.13604	3.79615	5.88526	6.0345	6.14733	6.06645	Compromised	Detected	Detected	Detected	Detected	Detected	Detected	Detected	Detected	Detected	Detected	NM_020787	chr17:16524397-16524338	ZNF624	Homo sapiens zinc finger protein 624 (ZNF624), mRNA [NM_020787]	GO:0005622|GO:0006355|GO:0008270|GO:0005634|GO:0003677|GO:0046872	NM_020787	Hs.128078	57547
A_24_P151498	78.5716	359.148	332.713	321.944	335.413	317.814	90.0512	82.6129	354.552	365.465	331.048	7.4152	8.09834	7.92736	8.04105	7.87434	7.88276	7.39702	7.45275	7.95073	8.10576	8.05607	Detected	Detected	Detected	Detected	Detected	Detected	Detected	Detected	Detected	Detected	Detected	NM_206962	chr21:48064366-48068394	PRMT2	Homo sapiens protein arginine methyltransferase 2 (PRMT2), transcript variant 1, mRNA [NM_206962]	GO:0005515|GO:0008168|GO:0005634|GO:0033142|GO:0050681|GO:0042974|GO:0008469|GO:0042975|GO:0042803|GO:0005829|GO:0042054|GO:0046966|GO:0005737|GO:0035189|GO:0006479|GO:0004871|GO:0016571|GO:0003713|GO:0030331|GO:0060765|GO:0016274|GO:0034969|GO:2000134|GO:0032088|GO:0006917|GO:0035246|GO:0048588|GO:0007165|GO:0045893|GO:0045892|GO:0016740	NM_206962	Hs.154163	3275
A_23_P113777	106.11	109.005	119.591	102.751	126.956	114.251	186.92	104.584	128.613	110.882	101.586	7.90132	6.45982	6.49821	6.47031	6.49532	6.45712	8.58455	7.82901	6.50245	6.46958	6.43971	Detected	Detected	Detected	Detected	Detected	Detected	Detected	Detected	Detected	Detected	Detected	NM_004791	chr13:102367979-102368038	ITGBL1	Homo sapiens integrin, beta-like 1 (with EGF-like repeat domains) (ITGBL1), mRNA [NM_004791]	GO:0008305|GO:0007160|GO:0007229|GO:0005488|GO:0005576|GO:0004872|GO:0007155	NM_004791	Hs.696554	9358
A_33_P3237977	25.9912	76.9185	60.605	90.731	78.6701	51.2066	35.3252	22.6421	76.4516	71.3426	88.5278	5.66263	5.97383	5.57896	6.28844	5.8156	5.39226	5.84506	5.42256	5.77275	5.85748	6.24824	Detected	Compromised	Detected	Detected	Detected	Detected	Detected	Compromised	Detected	Detected	Detected	NM_197958	chr15:71143871-71143812	LARP6	Homo sapiens La ribonucleoprotein domain family, member 6 (LARP6), transcript variant 2, mRNA [NM_197958]	GO:0006396|GO:0005737|GO:0005794|GO:0000166|GO:0030529|GO:0003723|GO:0005730|GO:0005634|GO:0003676|GO:0043231	NM_197958	Hs.416755	55323
A_24_P381975	151.608	150.475	134.694	145.626	172.149	126.023	267.246	152.307	171.469	150.557	152.232	8.49703	6.90639	6.67021	6.9464	6.93039	6.58977	9.14156	8.4503	6.91892	6.88898	6.99229	Detected	Detected	Detected	Detected	Detected	Detected	Detected	Detected	Detected	Detected	Detected	NM_001077419	chr16:75574021-75573962	TMEM231	Homo sapiens transmembrane protein 231 (TMEM231), transcript variant 3, mRNA [NM_001077419]	GO:0016020|GO:0016021	NM_001077419	Hs.156784	79583
A_23_P102412	224.1	1331.26	1341.03	1248	1333.44	1327.11	264.047	235.091	1332.33	1341.24	1260.23	9.12392	9.90177	9.89082	9.91281	9.84308	9.89775	9.12351	9.14508	9.83401	9.89383	9.90941	Detected	Detected	Detected	Detected	Detected	Detected	Detected	Detected	Detected	Detected	Detected	NM_019091	chr2:179369325-179369384	PLEKHA3	Homo sapiens pleckstrin homology domain containing, family A (phosphoinositide binding specific) member 3 (PLEKHA3), mRNA [NM_019091]	GO:0008150|GO:0005545|GO:0005737|GO:0005543|GO:0016020|GO:0005575	NM_019091	Hs.41086	65977
A_23_P134109	26.9888	44.1411	37.6705	44.8345	52.557	33.0715	25.1296	29.7913	51.568	34.7436	39.0562	5.71695	5.18747	4.97606	5.31195	5.24582	4.84539	5.25291	5.86484	5.21954	4.84295	5.12211	Detected	Compromised	Detected	Detected	Detected	Detected	Detected	Compromised	Detected	Detected	Detected	NM_001431	chr6:131161674-131161615	EPB41L2	Homo sapiens erythrocyte membrane protein band 4.1-like 2 (EPB41L2), transcript variant 1, mRNA [NM_001431]	GO:0008091|GO:0030054|GO:0005886|GO:0005730|GO:0030507|GO:0003779|GO:0005634|GO:0005737|GO:0008180|GO:0030866|GO:0005198|GO:0005488|GO:0042731|GO:0005856|GO:0019898	NM_001431	Hs.486470	2037
A_33_P3392580	47.4033	250.385	234.988	233.399	259.399	231.646	85.2874	46.1108	257.463	245.875	229.289	6.61694	7.604	7.44045	7.59419	7.5261	7.44025	7.30668	6.54187	7.50873	7.56047	7.55638	Detected	Detected	Detected	Detected	Detected	Detected	Detected	Detected	Detected	Detected	Detected	NM_013411	chr1:33473692-33473633	AK2	Homo sapiens adenylate kinase 2 (AK2), nuclear gene encoding mitochondrial protein, transcript variant 2, mRNA [NM_013411]	GO:0005739|GO:0005758|GO:0015949|GO:0000166|GO:0005743|GO:0055086|GO:0004017|GO:0005524|GO:0016740	NM_013411	Hs.470907	204
A_23_P145761	280.878	521.269	535.68	524.295	554.698	516.869	525.243	297.176	570.454	534.509	551.423	9.46709	8.60365	8.58961	8.70411	8.5966	8.55864	10.1217	9.49757	8.62641	8.61713	8.75135	Detected	Detected	Detected	Detected	Detected	Detected	Detected	Detected	Detected	Detected	Detected	NM_005738	chr7:12728281-12728340	ARL4A	Homo sapiens ADP-ribosylation factor-like 4A (ARL4A), transcript variant 1, mRNA [NM_005738]	GO:0005622|GO:0005515|GO:0005737|GO:0005886|GO:0000166|GO:0050873|GO:0007264|GO:0005730|GO:0005634|GO:0005525	NM_005738	Hs.245540	10124
A_23_P104372	367.699	2069.84	2140.7	1947.61	2127.65	2103.01	220.196	377.222	2153.71	2107.11	1987.6	9.8958	10.5178	10.5571	10.5453	10.5282	10.5532	8.83729	9.88999	10.5366	10.5185	10.5544	Detected	Detected	Detected	Detected	Detected	Detected	Detected	Detected	Detected	Detected	Detected	NM_015190	chr10:75002733-75002674	DNAJC9	Homo sapiens DnaJ (Hsp40) homolog, subfamily C, member 9 (DNAJC9), mRNA [NM_015190]	GO:0006457|GO:0031072|GO:0051082	NM_015190	Hs.408577	23234
A_33_P3309741	28.4481	54.2183	49.0898	66.5578	75.2287	44.338	52.7505	23.4661	75.3618	46.5543	65.139	5.80467	5.47298	5.31275	5.8645	5.74923	5.20504	6.5318	5.48269	5.74953	5.2534	5.82499	Detected	Compromised	Detected	Detected	Detected	Detected	Detected	Compromised	Detected	Detected	Detected	AK302678	chr2:219891961-219891902	CCDC108	coiled-coil domain containing 108 [Source:HGNC Symbol;Acc:25325] [ENST00000441164]	GO:0016020|GO:0005198|GO:0016021		Hs.147762	255101
A_23_P321320	277.982	1239.61	1323.05	1196.39	1288.6	1337.87	262.307	265.125	1282.6	1262.49	1238.6	9.44844	9.8092	9.8725	9.85624	9.78972	9.90795	9.11342	9.32288	9.7721	9.81442	9.88166	Detected	Detected	Detected	Detected	Detected	Detected	Detected	Detected	Detected	Detected	Detected	NM_052902	chr2:220481096-220481155	STK11IP	Homo sapiens serine/threonine kinase 11 interacting protein (STK11IP), mRNA [NM_052902]	GO:0005737|GO:0008104|GO:0019901	NM_052902	Hs.22410	114790
A_23_P209519	43.4049	45.2473	34.096	51.5285	39.0349	28.8262	53.7218	43.735	38.8887	39.2997	45.5388	6.47642	5.22139	4.85568	5.50322	4.80013	4.66987	6.55852	6.45616	4.79712	5.02137	5.33571	Detected	Compromised	Detected	Detected	Detected	Detected	Compromised	Compromised	Compromised	Detected	Detected	NM_001039550	chr2:220148183-220149384	DNAJB2	Homo sapiens DnaJ (Hsp40) homolog, subfamily B, member 2 (DNAJB2), transcript variant 1, mRNA [NM_001039550]	GO:0005515|GO:0006986|GO:0090084|GO:0000502|GO:0030308|GO:0008285|GO:0016234|GO:0090086|GO:0032436|GO:0030433|GO:0006457|GO:0031072|GO:0070628|GO:0031398|GO:0030544|GO:0051082|GO:0031593	NM_001039550	Hs.77768	3300
A_23_P108948	10.3007	50.6886	47.3182	46.6566	48.9039	45.201	6.54347	7.91117	46.2267	49.8897	47.1294	4.14225	5.38483	5.26689	5.3711	5.14308	5.23243	3.07816	3.75131	5.04767	5.34387	5.38604	Compromised	Compromised	Detected	Detected	Detected	Detected	Detected	Compromised	Detected	Compromised	Detected	NM_018000	chr2:216808159-216808100	MREG	Homo sapiens melanoregulin (MREG), mRNA [NM_018000]	GO:0016324|GO:0005886|GO:0042640|GO:0030318|GO:0048066	NM_018000	Hs.620391	55686
A_23_P160406	64.7953	265.671	240.701	276.484	261.708	242.672	43.8787	55.5274	246.344	256.875	279.116	7.11564	7.68824	7.47785	7.83169	7.53632	7.5021	6.22346	6.83915	7.44525	7.62233	7.82229	Detected	Detected	Detected	Detected	Detected	Detected	Detected	Detected	Detected	Detected	Detected	NM_016121	chr1:215794818-215794877	KCTD3	Homo sapiens potassium channel tetramerisation domain containing 3 (KCTD3), mRNA [NM_016121]	GO:0016020|GO:0008076|GO:0005249|GO:0006813	NM_016121	Hs.335139	51133
A_23_P111635	16.9722	147.194	138.888	124.224	133.554	135.089	12.3816	18.8046	134.324	145.625	125.421	4.97215	6.87359	6.71065	6.72811	6.56257	6.6848	4.02503	5.11875	6.56329	6.84257	6.72811	Detected	Detected	Detected	Detected	Detected	Detected	Detected	Detected	Detected	Detected	Detected	NM_016086	chr7:75651210-75643188	STYXL1	Homo sapiens serine/threonine/tyrosine interacting-like 1 (STYXL1), mRNA [NM_016086]	GO:0035556|GO:0005622|GO:0006470|GO:0016787|GO:0008138	NM_016086	Hs.11615	51657
A_23_P212196	273.006	840.876	872.514	803.781	885.958	865.146	215.167	274.692	911.278	823.356	833.259	9.41729	9.264	9.27209	9.30452	9.264	9.2798	8.80286	9.37864	9.29526	9.21428	9.33131	Detected	Detected	Detected	Detected	Detected	Detected	Detected	Detected	Detected	Detected	Detected	NM_016828	chr3:9808037-9808096	OGG1	Homo sapiens 8-oxoguanine DNA glycosylase (OGG1), nuclear gene encoding mitochondrial protein, transcript variant 2d, mRNA [NM_016828]	GO:0009314|GO:0005515|GO:0006355|GO:0005730|GO:0005634|GO:0016829|GO:0016363|GO:0003684|GO:0005739|GO:0005737|GO:0004519|GO:0006281|GO:0016607|GO:0008534|GO:0045007|GO:0016798|GO:0006284|GO:0006285|GO:0033158|GO:0005654|GO:0006289|GO:0006979	NM_016828	Hs.380271	4968
A_24_P400172	19.5816	86.5548	81.8831	82.7118	98.0703	81.3973	13.9045	23.1124	91.2316	74.4079	82.6444	5.19995	6.13234	5.99203	6.16709	6.1222	6.00115	4.23146	5.4567	6.01974	5.91553	6.15522	Detected	Detected	Detected	Detected	Detected	Detected	Detected	Detected	Detected	Detected	Detected	NR_026966	chr2:178148443-178148384	LOC100130691	Homo sapiens uncharacterized LOC100130691 (LOC100130691), non-coding RNA [NR_026966]		NR_026966	Hs.728371	100130691
A_33_P3358295	2996.95	21807.5	21017.4	18653.7	21207.7	20425.4	7616.72	3178.24	21015.1	21483.5	18593	13.0869	13.8421	13.8475	13.8174	13.895	13.8275	13.6957	13.1533	13.8714	13.8087	13.7806	Detected	Detected	Detected	Detected	Detected	Detected	Detected	Detected	Detected	Detected	Detected	NM_032548	chr3:127399373-127399432	ABTB1	Homo sapiens ankyrin repeat and BTB (POZ) domain containing 1 (ABTB1), transcript variant 1, mRNA [NM_032548]	GO:0005737|GO:0005886|GO:0005730|GO:0003746	NM_032548	Hs.107812	80325
A_33_P3298990	1271.94	3420.52	3339.46	3026.4	3259.32	3368.76	620.818	1460.33	3235.55	3476.46	3010.29	11.7931	11.2242	11.2063	11.184	11.1432	11.2383	10.3393	11.9687	11.1216	11.2341	11.1556	Detected	Detected	Detected	Detected	Detected	Detected	Detected	Detected	Detected	Detected	Detected	NM_014207	chr11:60895260-60895319	CD5	Homo sapiens CD5 molecule (CD5), mRNA [NM_014207]	GO:0005515|GO:0008624|GO:0008037|GO:0005886|GO:0008283|GO:0044214|GO:0031295|GO:0001948|GO:0005887|GO:0004872|GO:0009897|GO:0004888|GO:0005044	NM_014207	Hs.58685	921
A_23_P204423	750.791	3745.64	3571.46	3099.1	3686.6	3702.6	274.568	924.974	3665.35	3822.81	3165.28	11.0047	11.3566	11.295	11.218	11.3145	11.3608	9.18209	11.2647	11.2974	11.3687	11.216	Detected	Detected	Detected	Detected	Detected	Detected	Detected	Detected	Detected	Detected	Detected	NM_002710	chr12:111158224-111158165	PPP1CC	Homo sapiens protein phosphatase 1, catalytic subunit, gamma isozyme (PPP1CC), transcript variant 1, mRNA [NM_002710]	GO:0005515|GO:0006629|GO:0000236|GO:0005741|GO:0005634|GO:0032154|GO:0046872|GO:0005829|GO:0005739|GO:0005737|GO:0006470|GO:0000087|GO:0004722|GO:0019433|GO:0046822|GO:0019901|GO:0005694|GO:0005975|GO:0005977|GO:0005730|GO:0030496|GO:0043234|GO:0016607|GO:0016787|GO:0070688|GO:0000777|GO:0005654|GO:0000278|GO:0072357|GO:0051301	NM_002710	Hs.79081	5501
A_23_P104025	48.2021	339.771	330.753	299.609	325.401	325.123	28.8602	51.1629	323.667	347.132	305.474	6.64708	8.02088	7.92143	7.94084	7.83114	7.91418	5.48682	6.70153	7.81651	8.0313	7.9453	Detected	Detected	Detected	Detected	Detected	Detected	Detected	Detected	Detected	Detected	Detected	NM_052965	chr1:184042890-184042949	TSEN15	Homo sapiens tRNA splicing endonuclease 15 homolog (S. cerevisiae) (TSEN15), transcript variant 1, mRNA [NM_052965]	GO:0006397|GO:0005730|GO:0005634|GO:0008033	NM_052965	Hs.548197	116461
A_23_P101131	9.82896	78.0424	85.706	80.8487	91.7239	82.7533	14.8958	11.0475	93.7085	79.3589	77.439	4.06331	5.99277	6.05171	6.13938	6.02919	6.02507	4.35039	4.26367	6.05686	6.00351	6.0671	Detected	Detected	Detected	Detected	Detected	Detected	Detected	Detected	Detected	Detected	Detected	NM_002091	chr18:56897918-56897977	GRP	Homo sapiens gastrin-releasing peptide (GRP), transcript variant 1, mRNA [NM_002091]	GO:0007165|GO:0007218|GO:0005102|GO:0005576|GO:0005184|GO:0005615	NM_002091	Hs.153444	2922
A_23_P110846	557.607	3462.38	3636.08	3415.74	3610.69	3615.89	233.006	610.639	3633.31	3493.29	3416.82	10.5506	11.2444	11.3198	11.3436	11.2852	11.33	8.93717	10.6385	11.2848	11.2383	11.3222	Detected	Detected	Detected	Detected	Detected	Detected	Detected	Detected	Detected	Detected	Detected	NM_004779	chr5:154255813-154255872	CNOT8	Homo sapiens CCR4-NOT transcription complex, subunit 8 (CNOT8), mRNA [NM_004779]	GO:0005622|GO:0006355|GO:0005737|GO:0008285|GO:0003700|GO:0016070|GO:0016071|GO:0005634|GO:0003676|GO:0000289|GO:0005829|GO:0000288	NM_004779	Hs.26703	9337
A_23_P252335	126.964	531.304	562.45	507.411	504.81	552.535	91.8475	123.82	519.738	546.469	520.374	8.2115	8.63101	8.66087	8.65967	8.45736	8.65125	7.43146	8.1154	8.48765	8.65364	8.67521	Detected	Detected	Detected	Detected	Detected	Detected	Detected	Detected	Detected	Detected	Detected	NM_018944	chr21:33641386-33641327	MIS18A	Homo sapiens MIS18 kinetochore protein homolog A (S. pombe) (MIS18A), mRNA [NM_018944]	GO:0005694|GO:0006334|GO:0005634|GO:0005575|GO:0034080|GO:0003674|GO:0008150|GO:0005737|GO:0007049|GO:0007067|GO:0005654|GO:0000775|GO:0051301	NM_018944	Hs.190518	54069
A_23_P425752	149.295	164.732	220.768	162.824	287.641	221.359	255.997	94.7682	300.972	165.358	167.528	8.47553	7.02816	7.35728	7.10044	7.66789	7.37124	9.08146	7.67313	7.71473	7.02245	7.12318	Detected	Detected	Detected	Detected	Detected	Detected	Detected	Detected	Detected	Detected	Detected	NM_033219	chr9:100849857-100849798	TRIM14	Homo sapiens tripartite motif containing 14 (TRIM14), transcript variant 2, mRNA [NM_033219]	GO:0005622|GO:0008150|GO:0003674|GO:0005737|GO:0008270|GO:0046872	NM_033219	Hs.575631	9830
A_23_P117506	237.154	1724.95	1750.4	1596.38	1740.02	1743.75	152.068	252.911	1743.04	1744.54	1620.74	9.20517	10.261	10.2725	10.259	10.245	10.2852	8.26555	9.25734	10.2378	10.2633	10.256	Detected	Detected	Detected	Detected	Detected	Detected	Detected	Detected	Detected	Detected	Detected	NM_016029	chr14:60616799-60616244	DHRS7	Homo sapiens dehydrogenase/reductase (SDR family) member 7 (DHRS7), mRNA [NM_016029]	GO:0000166|GO:0016491	NM_016029	Hs.59719	51635
A_23_P316741	86.3269	297.46	307.104	281.833	309.351	302.814	78.3481	86.7163	312.676	291.059	300.254	7.56696	7.83884	7.82264	7.85691	7.75755	7.81787	7.16604	7.5333	7.76607	7.79683	7.92252	Detected	Detected	Detected	Detected	Detected	Detected	Detected	Detected	Detected	Detected	Detected	NM_001025237	chr11:866883-866942	TSPAN4	Homo sapiens tetraspanin 4 (TSPAN4), transcript variant 1, mRNA [NM_001025237]	GO:0006461|GO:0005886|GO:0005887	NM_001025237	Hs.654836	7106
A_23_P3592	333.028	392.304	499.274	422.654	712.961	489.742	510.347	216.699	745.174	402.247	442.521	9.73631	8.2125	8.49251	8.41193	8.94705	8.48034	10.0751	9.00538	9.00446	8.23143	8.45251	Detected	Detected	Detected	Detected	Detected	Detected	Detected	Detected	Detected	Detected	Detected	NM_001040667	chr16:67203615-67203674	HSF4	Homo sapiens heat shock transcription factor 4 (HSF4), transcript variant 2, mRNA [NM_001040667]	GO:0006355|GO:0008284|GO:0003700|GO:0003714|GO:0045597|GO:0006950|GO:0005634|GO:0000122|GO:0043565|GO:0070207|GO:0045944|GO:0043010|GO:0048468|GO:0033169	NM_001040667	Hs.512156	3299
A_33_P3395723	66.2602	83.6704	115.103	91.6478	161.895	114.643	90.9245	29.2583	166.114	84.7224	94.0726	7.15597	6.08641	6.45151	6.30156	6.83862	6.46358	7.41357	5.83508	6.87047	6.08955	6.33122	Detected	Detected	Detected	Detected	Detected	Detected	Detected	Detected	Detected	Detected	Detected	BI559448	chrX:45591187-45591246		603252951F1 NIH_MGC_97 Homo sapiens cDNA clone IMAGE:5295349 5', mRNA sequence [BI559448]			Hs.151208
A_33_P3364060	3687.69	19013.7	16968.8	12396.8	16372.1	16868.9	7405.78	2622.19	16877.6	19589.3	12647.3	13.4034	13.6554	13.5361	13.2239	13.522	13.5427	13.6554	12.8666	13.5466	13.6805	13.215	Detected	Detected	Detected	Detected	Detected	Detected	Detected	Detected	Detected	Detected	Detected	NM_005144	chr8:21972885-21972826	HR	Homo sapiens hairless homolog (mouse) (HR), transcript variant 1, mRNA [NM_005144]	GO:0006355|GO:0003700|GO:0042826|GO:0003714|GO:0005634|GO:0051291|GO:0003677|GO:0043433|GO:0046872|GO:0046966|GO:0016604|GO:0000118|GO:0042809|GO:0045892	NM_005144	Hs.272367	55806
A_33_P3231878	517.808	2863.43	2884.84	2581.65	2728.37	2876.63	278.077	545.078	2739.63	2897.38	2642.22	10.4242	10.9726	10.984	10.9463	10.8818	10.9948	9.20237	10.4547	10.8818	10.9711	10.9588	Detected	Detected	Detected	Detected	Detected	Detected	Detected	Detected	Detected	Detected	Detected	NM_002645	chr11:17108358-17108299	PIK3C2A	Homo sapiens phosphoinositide-3-kinase, class 2, alpha polypeptide (PIK3C2A), mRNA [NM_002645]	GO:0005794|GO:0005886|GO:0006661|GO:0048015|GO:0030136|GO:0005634|GO:0031410|GO:0006887|GO:0031982|GO:0005524|GO:0006897|GO:0046854|GO:0005737|GO:0007154|GO:0000166|GO:0016301|GO:0016303|GO:0016773|GO:0035005|GO:0035091|GO:0005942	NM_002645	Hs.175343	5286
A_24_P19810	214.571	1100.72	1195.93	1112.13	1154.18	1242.84	110.217	240.134	1096.73	1177.29	1149.94	9.05283	9.63903	9.73193	9.75934	9.63805	9.8004	7.74778	9.17396	9.55463	9.71717	9.7816	Detected	Detected	Detected	Detected	Detected	Detected	Detected	Detected	Detected	Detected	Detected	NM_024664	chr1:42925441-42925500	PPCS	Homo sapiens phosphopantothenoylcysteine synthetase (PPCS), transcript variant 1, mRNA [NM_024664]	GO:0015939|GO:0006766|GO:0016874|GO:0004632|GO:0006767|GO:0009108|GO:0005829	NM_024664	Hs.706662	79717
A_23_P122001	41.8044	222.896	219.283	207.365	218.734	218.652	31.6513	43.5627	218.028	222.956	210.987	6.42081	7.44045	7.34695	7.43922	7.27871	7.35728	5.65565	6.44909	7.26704	7.42286	7.44025	Detected	Detected	Detected	Detected	Detected	Detected	Detected	Detected	Detected	Detected	Detected	NM_002439	chr5:80169024-80169083	MSH3	Homo sapiens mutS homolog 3 (E. coli) (MSH3), mRNA [NM_002439]	GO:0005515|GO:0030983|GO:0005634|GO:0042803|GO:0003697|GO:0000166|GO:0051096|GO:0006298|GO:0032357|GO:0007131|GO:0008094|GO:0032181|GO:0000404|GO:0000403|GO:0000406|GO:0019237|GO:0000228|GO:0005524|GO:0032142|GO:0043570|GO:0003684|GO:0006281|GO:0000710|GO:0032302|GO:0032137|GO:0016447|GO:0032139|GO:0019899|GO:0045910	NM_002439	Hs.280987	4437
A_23_P399078	48.8745	35.5568	31.8299	30.6219	49.346	28.8138	75.2042	45.0313	52.1032	27.3666	31.7916	6.67636	4.88764	4.76438	4.78092	5.15468	4.66899	7.09683	6.50598	5.23311	4.48716	4.84596	Detected	Compromised	Detected	Detected	Detected	Detected	Detected	Compromised	Detected	Detected	Detected	NM_000362	chr22:33258540-33258599	TIMP3	Homo sapiens TIMP metallopeptidase inhibitor 3 (TIMP3), mRNA [NM_000362]	GO:0004857|GO:0005515|GO:0014070|GO:0043627|GO:0051045|GO:0007568|GO:0005576|GO:0042246|GO:0007417|GO:0046872|GO:0005604|GO:0009612|GO:0051593|GO:0031012|GO:0005737|GO:0008191|GO:0009725|GO:0043200|GO:0007601|GO:0050896	NM_000362	Hs.644633	7078
A_33_P3419696	28.7677	23.3398	20.5747	28.686	18.257	21.9937	22.4705	27.9084	19.3696	25.1212	28.6089	5.8205	4.2395	4.25245	4.68836	3.75364	4.36695	5.05503	5.75785	3.83178	4.3497	4.69715	Detected	Compromised	Detected	Detected	Detected	Detected	Compromised	Compromised	Compromised	Detected	Detected	NM_002006	chr4:123819331-123819390	FGF2	Homo sapiens fibroblast growth factor 2 (basic) (FGF2), mRNA [NM_002006]	GO:0060045|GO:0005515|GO:0001658|GO:0030308|GO:0001759|GO:0048598|GO:0048678|GO:0005615|GO:0007243|GO:0017158|GO:0006935|GO:0032958|GO:0043552|GO:0060548|GO:0009887|GO:0051781|GO:0051209|GO:0017134|GO:0005125|GO:0042056|GO:0043536|GO:0008543|GO:0042060|GO:0006700|GO:0010001|GO:0045893|GO:0045892|GO:0008083|GO:0043537|GO:0008286|GO:0008284|GO:0008285|GO:0060591|GO:0030324|GO:0002042|GO:0007268|GO:…	NM_002006	Hs.284244	2247
A_23_P8416	49.3725	152.793	140.546	149.372	140.758	133.553	46.0818	54.6773	133.82	149.972	142.74	6.69594	6.92359	6.7283	6.98396	6.63226	6.66984	6.3074	6.81385	6.55752	6.88478	6.90387	Detected	Detected	Detected	Detected	Detected	Detected	Detected	Detected	Detected	Detected	Detected	NM_022087	chr7:151817927-151817986	GALNT11	Homo sapiens UDP-N-acetyl-alpha-D-galactosamine:polypeptide N-acetylgalactosaminyltransferase 11 (GalNAc-T11) (GALNT11), mRNA [NM_022087]	GO:0004653|GO:0005794|GO:0016020|GO:0000139|GO:0016757|GO:0005529|GO:0016021	NM_022087	Hs.647109	63917
A_23_P355623	129.215	415	414.343	430.692	406.531	411.573	21.8296	139.089	391.167	430.754	431.115	8.24177	8.28657	8.23575	8.43786	8.14292	8.23755	5.00401	8.30681	8.08641	8.31972	8.4215	Detected	Detected	Detected	Detected	Detected	Detected	Detected	Detected	Detected	Detected	Detected	NM_019004	chr7:92029770-92029829	ANKIB1	Homo sapiens ankyrin repeat and IBR domain containing 1 (ANKIB1), mRNA [NM_019004]	GO:0005515|GO:0008270|GO:0046872	NM_019004	Hs.83293	54467
A_33_P3296766	75.4511	29.7167	34.0718	31.4694	48.2654	31.7819	102.33	68.7828	50.1301	33.612	29.9543	7.35215	4.62966	4.85451	4.8177	5.11875	4.79712	7.61671	7.17638	5.17638	4.79587	4.76467	Detected	Compromised	Detected	Detected	Detected	Detected	Detected	Compromised	Detected	Detected	Detected	XM_003403542	chr21:10862888-10862947	VSIG7	immunoglobulin heavy variable 1/OR21-1 (non-functional) [Source:HGNC Symbol;Acc:38040] [ENST00000302092]	GO:0005576	XM_003403542	Hs.534702	390531
A_23_P102770	216.314	1482.02	1469.44	1368.47	1449.58	1461.44	104.985	228.178	1437.36	1521.36	1405.57	9.06601	10.0543	10.0239	10.0495	9.97466	10.0313	7.66242	9.09891	9.95318	10.0698	10.0649	Detected	Detected	Detected	Detected	Detected	Detected	Detected	Detected	Detected	Detected	Detected	NM_016100	chr20:20013859-20013918	NAA20	Homo sapiens N(alpha)-acetyltransferase 20, NatB catalytic subunit (NAA20), transcript variant 1, mRNA [NM_016100]	GO:0005622|GO:0005737|GO:0016746|GO:0008080|GO:0004596|GO:0008152|GO:0005634	NM_016100	Hs.368783	51126
A_23_P205575	41.7747	53.9555	60.9171	84.2825	56.4018	58.9371	56.6227	33.4724	61.0638	49.9235	89.8625	6.41994	5.46799	5.58725	6.1902	5.3471	5.56518	6.6402	6.04955	5.46178	5.3448	6.26641	Detected	Detected	Detected	Detected	Detected	Detected	Detected	Compromised	Detected	Detected	Detected	NM_022571	chr14:59930349-59930290	GPR135	Homo sapiens G protein-coupled receptor 135 (GPR135), mRNA [NM_022571]	GO:0005886|GO:0004930|GO:0004872|GO:0016021|GO:0004871	NM_022571	Hs.647573	64582
A_23_P112026	22.0624	53.6447	45.4204	51.2478	55.2105	46.829	15.2763	22.8128	56.3439	53.1234	51.0784	5.39386	5.45771	5.21428	5.49404	5.31353	5.27767	4.398	5.43652	5.34661	5.43637	5.50234	Detected	Compromised	Detected	Detected	Detected	Detected	Detected	Compromised	Detected	Detected	Detected	NM_002164	chr8:39785529-39785588	IDO1	Homo sapiens indoleamine 2,3-dioxygenase 1 (IDO1), mRNA [NM_002164]	GO:0034641|GO:0007565|GO:0006569|GO:0004833|GO:0033754|GO:0016491|GO:0009055|GO:0046872|GO:0020037|GO:0005829	NM_002164	Hs.840	3620
A_33_P3315410	1015.88	2921.23	3127.82	2953.56	3229.09	3114.94	1491.86	943.531	3291.22	2943.13	2960.45	11.4581	10.9964	11.1089	11.145	11.1295	11.1239	11.5573	11.295	11.1422	10.9917	11.1289	Detected	Detected	Detected	Detected	Detected	Detected	Detected	Detected	Detected	Detected	Detected	NM_004645	chr17:55015642-55015583	COIL	Homo sapiens coilin (COIL), mRNA [NM_004645]	GO:0005515|GO:0001674|GO:0015030|GO:0005730|GO:0015036|GO:0005654|GO:0005634|GO:0008022|GO:0042802	NM_004645	Hs.532795	8161
A_23_P250118	380.358	1800.01	1971.24	1767.84	1930.1	1917.37	485.326	375.301	1942.22	1794.6	1810.82	9.94619	10.3232	10.4438	10.4003	10.3982	10.4201	10.0017	9.88345	10.3993	10.3022	10.4122	Detected	Detected	Detected	Detected	Detected	Detected	Detected	Detected	Detected	Detected	Detected	NM_024610	chr3:122459319-122459260	HSPBAP1	Homo sapiens HSPB (heat shock 27kDa) associated protein 1 (HSPBAP1), mRNA [NM_024610]	GO:0005737	NM_024610	Hs.29169	79663
A_23_P120442	122.717	401.146	406.031	375.598	403.251	402.723	109.281	125.241	427.955	408.259	381.7	8.14907	8.24177	8.20651	8.25014	8.12959	8.20972	7.73141	8.13399	8.2086	8.24794	8.25444	Detected	Detected	Detected	Detected	Detected	Detected	Detected	Detected	Detected	Detected	Detected	NM_181659	chr20:46283630-46283689	NCOA3	Homo sapiens nuclear receptor coactivator 3 (NCOA3), transcript variant 1, mRNA [NM_181659]	GO:0005515|GO:0016746|GO:0035257|GO:0005634|GO:0050681|GO:0046966|GO:0051091|GO:0005737|GO:0030374|GO:0045618|GO:0045944|GO:0004871|GO:0004402|GO:0044255|GO:0016922|GO:0005794|GO:0016573|GO:0003713|GO:0030331|GO:0035624|GO:0005730|GO:0010628|GO:0047485|GO:0005654|GO:0033148|GO:0045893|GO:0030521	NM_181659	Hs.592142	8202
A_33_P3768992	31.9926	35.9493	27.3537	34.5164	50.2559	29.6932	57.892	33.2979	51.4529	30.3398	35.4792	5.99671	4.90115	4.57916	4.94619	5.18185	4.70883	6.67971	6.03646	5.21609	4.64918	4.99717	Detected	Compromised	Detected	Detected	Detected	Detected	Detected	Compromised	Detected	Detected	Detected	NM_152418	chr8:88883038-88882979	DCAF4L2	Homo sapiens DDB1 and CUL4 associated factor 4-like 2 (DCAF4L2), mRNA [NM_152418]		NM_152418	Hs.371738	138009
A_23_P113471	58.4328	200.612	208.186	187.637	197.52	202.84	59.5436	58.6763	198.704	204.726	190.173	6.95392	7.29394	7.28046	7.28835	7.12889	7.25724	6.73077	6.92894	7.12849	7.31094	7.29291	Detected	Detected	Detected	Detected	Detected	Detected	Detected	Detected	Detected	Detected	Detected	NM_174912	chrX:57515446-57515505	FAAH2	Homo sapiens fatty acid amide hydrolase 2 (FAAH2), mRNA [NM_174912]	GO:0016884|GO:0016787|GO:0016020|GO:0016021	NM_174912	Hs.496205	158584
A_24_P48723	35.0364	63.858	56.5982	52.4158	58.3212	47.1179	5	5	59.5871	60.3337	52.3259	6.13234	5.71156	5.493	5.52546	5.39634	5.28367	2.67443	2.71998	5.43057	5.6227	5.53314	Compromised	Compromised	Detected	Detected	Detected	Detected	Detected	Compromised	Detected	Compromised	Detected	NM_000961	chr20:48120507-48120448	PTGIS	Homo sapiens prostaglandin I2 (prostacyclin) synthase (PTGIS), mRNA [NM_000961]	GO:0006629|GO:0006805|GO:0005783|GO:0009055|GO:0006692|GO:0046872|GO:0004497|GO:0001516|GO:0016020|GO:0008116|GO:0005789|GO:0005788|GO:0006633|GO:0016705|GO:0016021|GO:0016853|GO:0055114|GO:0020037	NM_000961	Hs.302085	5740
A_23_P412321	161.814	539.414	562.361	523.425	576.18	556.22	177.056	166.94	577.306	544.411	531.769	8.60337	8.65157	8.65992	8.70269	8.64846	8.66177	8.49791	8.59912	8.64084	8.64696	8.7016	Detected	Detected	Detected	Detected	Detected	Detected	Detected	Detected	Detected	Detected	Detected	NM_000579	chr3:46417558-46417617	CCR5	Homo sapiens chemokine (C-C motif) receptor 5 (CCR5), transcript variant A, mRNA [NM_000579]	GO:0005515|GO:0005886|GO:0030260|GO:0007267|GO:0019059|GO:0007204|GO:0005737|GO:0006955|GO:0006954|GO:0006935|GO:0044419|GO:0004950|GO:0016032|GO:0004872|GO:0004871|GO:0009986|GO:0004930|GO:0002407|GO:0003779|GO:0015026|GO:0006968|GO:0007186|GO:0005887|GO:0004435|GO:0016493|GO:0007166|GO:0009897|GO:0005768	NM_000579	Hs.450802	1234
A_33_P3222019	2678.01	20607.2	19994	18925.6	20528.7	19944.8	9538.43	2614.56	20229.7	20714.4	19609.7	12.912	13.7745	13.7829	13.8373	13.8575	13.7977	13.9681	12.8549	13.8087	13.7537	13.8714	Detected	Compromised	Detected	Detected	Detected	Compromised	Detected	Compromised	Detected	Detected	Detected	NM_014653	chr12:108589508-108589567	WSCD2	Homo sapiens WSC domain containing 2 (WSCD2), mRNA [NM_014653]	GO:0016020|GO:0016021	NM_014653	Hs.143591	9671
A_33_P3619819	15888.2	67070	65103.7	66201.6	66543.4	64568.5	9343.03	16819.1	67012.4	68636.2	66611.6	15.4658	15.5365	15.552	15.6788	15.6526	15.5599	13.9445	15.5365	15.6232	15.5331	15.6435	Detected	Detected	Detected	Detected	Detected	Detected	Detected	Detected	Detected	Detected	Detected	AK124949	chr11:77854072-77854131	LOC100289388	Homo sapiens cDNA FLJ42959 fis, clone BRSTN2010923. [AK124949]			Hs.719003	100289388
A_23_P369815	115.278	2644.61	2777.15	2544.76	2702.64	2740.74	21.2463	120.058	2731.29	2708.09	2565.93	8.04	10.8671	10.9259	10.9266	10.871	10.9262	4.9572	8.06046	10.8757	10.8789	10.9194	Detected	Detected	Detected	Detected	Detected	Detected	Detected	Detected	Detected	Detected	Detected	NM_000639	chr1:172635685-172635744	FASLG	Homo sapiens Fas ligand (TNF superfamily, member 6) (FASLG), mRNA [NM_000639]	GO:0005515|GO:0008625|GO:0008624|GO:0048471|GO:0008284|GO:0060554|GO:0005886|GO:0060555|GO:0007267|GO:0006925|GO:0060205|GO:0005615|GO:0006955|GO:0043525|GO:0032496|GO:0043123|GO:0043202|GO:0005164|GO:0008633|GO:0070265|GO:0043065|GO:0045742|GO:0006919|GO:0005102|GO:0006915|GO:0005576|GO:0033554|GO:0006917|GO:0070848|GO:0005125|GO:0007165|GO:0048388|GO:0030644|GO:0005887|GO:0005901|GO:0016525|GO:…	NM_000639	Hs.2007	356
A_33_P3219682	1579.46	4365.13	4383.51	4607.39	5731.1	4467.6	3021.49	1607.3	5649.86	4377.16	4698.28	12.1097	11.5691	11.5915	11.7854	11.9592	11.635	12.4816	12.1082	11.9277	11.5524	11.7912	Detected	Detected	Detected	Detected	Detected	Detected	Detected	Detected	Detected	Detected	Detected	N35358	chr6:147486881-147486940		yx87g09.r1 Soares melanocyte 2NbHM Homo sapiens cDNA clone IMAGE:268768 5', mRNA sequence [N35358]			Hs.575390
A_33_P3252612	31896.1	130847	142366	134494	125831	137114	39306.1	32414.5	129013	135655	138397	16.2992	16.5627	16.79	16.7545	16.7153	16.7823	15.648	16.3668	16.6937	16.5666	16.7153	Detected	Detected	Detected	Detected	Detected	Detected	Detected	Detected	Detected	Detected	Detected	NM_017781	chr7:1029119-1029178	CYP2W1	Homo sapiens cytochrome P450, family 2, subfamily W, polypeptide 1 (CYP2W1), mRNA [NM_017781]	GO:0004497|GO:0006805|GO:0016020|GO:0005783|GO:0005789|GO:0009055|GO:0016705|GO:0046872|GO:0020037	NM_017781	Hs.272795	54905
A_23_P115645	128.251	406.669	428.062	392.637	401.188	414.664	65.0004	136.368	409.262	412.088	399.348	8.22833	8.25912	8.27962	8.31171	8.12213	8.24983	6.86857	8.27537	8.14787	8.26037	8.31844	Detected	Detected	Detected	Detected	Detected	Detected	Detected	Detected	Detected	Detected	Detected	NM_001025076	chr10:11367869-11367928	CELF2	Homo sapiens CUGBP, Elav-like family member 2 (CELF2), transcript variant 1, mRNA [NM_001025076]	GO:0006397|GO:0006396|GO:0005737|GO:0000166|GO:0003723|GO:0008016|GO:0005634	NM_001025076	Hs.309288	10659
A_23_P54088	85.23	191.223	179.856	190.52	244.635	170.368	135.663	85.5853	239.788	195.364	185.681	7.55012	7.23171	7.07509	7.31547	7.44291	7.01104	8.08943	7.51135	7.41079	7.24295	7.26231	Detected	Detected	Detected	Detected	Detected	Detected	Detected	Detected	Detected	Detected	Detected	NM_001004715	chr14:20586292-20586351	OR4K17	Homo sapiens olfactory receptor, family 4, subfamily K, member 17 (OR4K17), mRNA [NM_001004715]	GO:0004984|GO:0005886|GO:0004930|GO:0004872|GO:0016021|GO:0004871|GO:0050896	NM_001004715	Hs.553765	390436
A_33_P3318653	18.9791	41.377	34.3535	41.1271	59.3133	26.9426	29.1515	17.8412	41.4339	39.7236	36.8523	5.15076	5.102	4.8633	5.19409	5.42113	4.59097	5.51048	5.03491	4.8853	5.0366	5.04828	Detected	Compromised	Detected	Detected	Detected	Detected	Compromised	Compromised	Detected	Detected	Detected	NM_001005479	chr3:97983847-97983906	OR5H6	Homo sapiens olfactory receptor, family 5, subfamily H, member 6 (OR5H6), mRNA [NM_001005479]	GO:0004984|GO:0005886|GO:0004930|GO:0004872|GO:0016021|GO:0004871|GO:0050896	NM_001005479	Hs.554712	79295
A_23_P218807	190.275	625.054	634.237	584.064	647.271	613.688	77.5394	194.335	655.75	635.643	595.343	8.85519	8.85784	8.83182	8.85448	8.81121	8.80517	7.14934	8.8462	8.81523	8.86397	8.86122	Detected	Detected	Detected	Detected	Detected	Detected	Detected	Detected	Detected	Detected	Detected	NM_017590	chr22:41755957-41756016	ZC3H7B	Homo sapiens zinc finger CCCH-type containing 7B (ZC3H7B), mRNA [NM_017590]	GO:0005622|GO:0005515|GO:0044419|GO:0008270|GO:0005634|GO:0003676|GO:0046872	NM_017590	Hs.592188	23264
A_23_P404730	40.3093	69.5673	73.4232	79.1795	91.8678	69.854	74.4693	38.5266	90.0854	66.9501	76.8932	6.36318	5.83411	5.85128	6.10807	6.03287	5.79061	7.07764	6.26319	6.00073	5.76687	6.05686	Detected	Detected	Detected	Detected	Detected	Detected	Detected	Detected	Detected	Detected	Detected	NM_052948	chr19:36279423-36279482	ARHGAP33	Homo sapiens Rho GTPase activating protein 33 (ARHGAP33), transcript variant 1, mRNA [NM_052948]	GO:0005622|GO:0005515|GO:0007165|GO:0035091|GO:0015031|GO:0005096	NM_052948	Hs.515364	115703
A_23_P14543	37.3119	166.346	160.346	149.353	180.571	150.92	12.0633	34.4225	176.235	165.108	159.824	6.23103	7.03951	6.91187	6.98377	6.99484	6.84318	3.98024	6.0958	6.9558	7.01918	7.05611	Compromised	Detected	Detected	Detected	Detected	Detected	Detected	Detected	Detected	Detected	Detected	NM_006020	chr14:78139939-78139880	ALKBH1	Homo sapiens alkB, alkylation repair homolog 1 (E. coli) (ALKBH1), mRNA [NM_006020]	GO:0003906|GO:0010468|GO:0005719|GO:0070989|GO:0005634|GO:0042245|GO:0001890|GO:0042056|GO:0001701|GO:0046872|GO:0031175|GO:0030154|GO:0016829|GO:0008198|GO:0005739|GO:0048589|GO:0006281|GO:0006307|GO:0080111|GO:0016491|GO:0070579|GO:0043526|GO:0001764|GO:0016702	NM_006020	Hs.94542	8846
A_33_P3210647	21.1152	39.8033	45.0088	42.0047	63.8168	43.5357	36.1279	18.5406	57.4143	38.2899	39.7441	5.32398	5.05566	5.20159	5.22119	5.52129	5.18111	5.87969	5.09659	5.37631	4.98496	5.14899	Detected	Compromised	Detected	Detected	Detected	Detected	Detected	Compromised	Detected	Detected	Detected	NM_001856	chr1:32148595-32148536	COL16A1	Homo sapiens collagen, type XVI, alpha 1 (COL16A1), mRNA [NM_001856]	GO:0005515|GO:0007565|GO:0005581|GO:0005178|GO:0071230|GO:0007229|GO:0005198|GO:0005576|GO:0007155|GO:0005597	NM_001856	Hs.368921	1307
A_33_P3341105	334.544	629.729	649.867	592.703	721.468	639.163	470.397	333.294	716.788	638.899	595.941	9.74278	8.86706	8.86559	8.87319	8.9674	8.86031	9.95804	9.68665	8.94652	8.87166	8.86206	Detected	Detected	Detected	Detected	Detected	Detected	Detected	Detected	Detected	Detected	Detected	NM_002602	chr17:79617549-79617490	PDE6G	Homo sapiens phosphodiesterase 6G, cGMP-specific, rod, gamma (PDE6G), transcript variant 1, mRNA [NM_002602]	GO:0004857|GO:0045745|GO:0045742|GO:0030168|GO:0047555|GO:0043086|GO:0005829|GO:0000187|GO:0016787|GO:0030553|GO:0007596|GO:0007601|GO:0050896	NM_002602	Hs.654482	5148
A_23_P50096	153.536	403.763	390.893	391.157	516.089	381.349	119.16	174.19	509.049	389.193	396.701	8.51946	8.24983	8.15634	8.30756	8.49087	8.13558	7.87478	8.66549	8.45881	8.18965	8.31	Detected	Detected	Detected	Detected	Detected	Detected	Detected	Detected	Detected	Detected	Detected	NM_001071	chr18:673276-673335	TYMS	Homo sapiens thymidylate synthetase (TYMS), mRNA [NM_001071]	GO:0046683|GO:0051216|GO:0031100|GO:0008168|GO:0005743|GO:0005634|GO:0060574|GO:0009165|GO:0004799|GO:0005829|GO:0005739|GO:0005737|GO:0005542|GO:0000082|GO:0048589|GO:0046134|GO:0000083|GO:0000166|GO:0005759|GO:0019088|GO:0009157|GO:0048037|GO:0048015|GO:0042493|GO:0007568|GO:0006231|GO:0055086|GO:0051384|GO:0046078|GO:0005625|GO:0006260|GO:0006139|GO:0006281|GO:0016020|GO:0005654|GO:0000278|GO:…	NM_001071	Hs.592338	7298
A_33_P3264121	1508.05	10255.8	9997.6	9378.5	10406.8	10148	876.762	1631.05	10485.3	10519	9339.82	12.0312	12.7753	12.7802	12.8135	12.8427	12.8176	10.8276	12.1316	12.8381	12.7953	12.7782	Detected	Detected	Detected	Detected	Detected	Detected	Detected	Detected	Detected	Detected	Detected	NM_004607	chr5:76987202-76987143	TBCA	Homo sapiens tubulin folding cofactor A (TBCA), mRNA [NM_004607]	GO:0005737|GO:0007021|GO:0006457|GO:0015630|GO:0005874|GO:0051087|GO:0005730|GO:0051084|GO:0051082|GO:0007023|GO:0044267	NM_004607	Hs.291212	6902
A_32_P142128	17.8849	100.371	92.118	76.547	91.5572	81.6235	6.43116	20.8911	97.932	95.1299	77.8825	5.05135	6.34018	6.15137	6.05686	6.02589	6.00454	3.0632	5.28942	6.12071	6.24921	6.07518	Compromised	Detected	Detected	Detected	Detected	Detected	Detected	Detected	Detected	Detected	Detected	NR_026566	chr10:46737617-46737612	BMS1P1	Homo sapiens BMS1 pseudogene 1 (BMS1P1), non-coding RNA [NR_026566]		NR_026566	Hs.652450	728053
A_32_P3534	18.2496	43.9376	44.3971	48.441	59.6535	38.7253	25.6617	10.6729	53.8638	40.6846	49.5625	5.08962	5.18126	5.18492	5.42051	5.43006	5.03261	5.28341	4.2117	5.28678	5.06836	5.45873	Detected	Compromised	Detected	Detected	Detected	Detected	Detected	Compromised	Detected	Compromised	Detected	NM_001167902	chr15:99511923-99511864	PGPEP1L	Homo sapiens pyroglutamyl-peptidase I-like (PGPEP1L), transcript variant 2, mRNA [NM_001167902]	GO:0006508|GO:0008233|GO:0008234	NM_001167902	Hs.592021	145814
A_24_P384569	24.1166	24.7779	41.7795	23.064	44.2437	39.8611	47.9419	19.5747	48.6329	27.6655	25.8444	5.54396	4.33702	5.10703	4.37047	4.98247	5.06731	6.37726	5.18218	5.13053	4.50898	4.55362	Detected	Compromised	Detected	Detected	Compromised	Detected	Detected	Compromised	Detected	Detected	Compromised	NM_001163287	chr22:29686421-29686480	EWSR1	Homo sapiens Ewing sarcoma breakpoint region 1 (EWSR1), transcript variant 5, mRNA [NM_001163287]	GO:0005622|GO:0005515|GO:0005516|GO:0006355|GO:0005737|GO:0005886|GO:0000166|GO:0003723|GO:0008270|GO:0005634|GO:0003676|GO:0046872	NM_001163287	Hs.374477	2130
A_23_P50276	21.5451	31.2404	45.4209	37.6742	40.7783	48.1037	35.4317	16.563	44.2296	31.4277	37.7022	5.3558	4.69884	5.21453	5.07425	4.85958	5.31484	5.85004	4.91404	4.98573	4.70307	5.07455	Detected	Compromised	Detected	Detected	Detected	Detected	Detected	Compromised	Compromised	Detected	Detected	NM_031917	chr19:10203315-10203256	ANGPTL6	Homo sapiens angiopoietin-like 6 (ANGPTL6), mRNA [NM_031917]	GO:0007165|GO:0005102|GO:0007275|GO:0005576|GO:0001525|GO:0030141|GO:0005615|GO:0030154	NM_031917	Hs.712850	83854
A_23_P123905	150.837	1086.03	1124.47	1052.58	1142.53	1117.61	51.7476	158.929	1139.01	1098.51	1062.31	8.48889	9.62124	9.64089	9.68362	9.62253	9.65258	6.49987	8.51888	9.60934	9.61761	9.67638	Detected	Detected	Detected	Detected	Detected	Detected	Detected	Detected	Detected	Detected	Detected	NM_016042	chr9:37780699-37780640	EXOSC3	Homo sapiens exosome component 3 (EXOSC3), transcript variant 1, mRNA [NM_016042]	GO:0005515|GO:0016070|GO:0016071|GO:0045190|GO:0003723|GO:0006364|GO:0005730|GO:0043928|GO:0035327|GO:0004532|GO:0005634|GO:0071034|GO:0000178|GO:0005829|GO:0045006|GO:0005737|GO:0000175|GO:0000177|GO:0000176|GO:0000288	NM_016042	Hs.602571	51010
A_23_P105862	232.625	992.236	1019.9	930.672	1042.19	1014.6	298.05	226.826	1056.32	1016.04	946.73	9.18006	9.49663	9.50018	9.5111	9.48933	9.5061	9.3107	9.08642	9.49663	9.51169	9.51368	Detected	Detected	Detected	Detected	Detected	Detected	Detected	Detected	Detected	Detected	Detected	NM_023037	chr13:32870558-32870617	FRY	Homo sapiens furry homolog (Drosophila) (FRY), mRNA [NM_023037]	GO:0006355|GO:0016020|GO:0016021	NM_023037	Hs.507669	10129
A_23_P107432	201.141	339.762	341.094	331.12	493.892	324.214	306.044	158.762	521.583	348.254	345.352	8.95022	8.02051	7.96275	8.07382	8.42593	7.91094	9.35165	8.51686	8.49316	8.03708	8.11064	Detected	Detected	Detected	Detected	Detected	Detected	Detected	Detected	Detected	Detected	Detected	AK093253	chr17:18317599-18317658		Uncharacterized protein [Source:UniProtKB/TrEMBL;Acc:B5MD08] [ENST00000407600]			Hs.375092
A_24_P386375	17.4345	27.0289	32.632	26.6569	40.1831	28.0548	30.3183	16.5993	42.7292	23.5852	29.946	5.0133	4.48313	4.79498	4.5838	4.842	4.6371	5.57625	4.91743	4.93612	4.24611	4.76382	Detected	Compromised	Detected	Detected	Detected	Detected	Compromised	Compromised	Compromised	Detected	Detected	NM_002175	chr9:21166331-21166272	IFNA21	Homo sapiens interferon, alpha 21 (IFNA21), mRNA [NM_002175]	GO:0060337|GO:0060338|GO:0007596|GO:0045087|GO:0019221|GO:0005576|GO:0009615|GO:0005615|GO:0005125|GO:0005126	NM_002175	Hs.113211	3452
A_23_P115202	126.501	319.774	334.976	304.806	382.185	333.232	268.188	122.27	379.878	323.56	304.548	8.20442	7.94003	7.93645	7.9648	8.05636	7.94747	9.14781	8.0935	8.04155	7.93299	7.94003	Detected	Detected	Detected	Detected	Detected	Detected	Detected	Detected	Detected	Detected	Detected	NM_016190	chr1:152381792-152381733	CRNN	Homo sapiens cornulin (CRNN), mRNA [NM_016190]	GO:0016337|GO:0005737|GO:0016020|GO:0009408|GO:0005509	NM_016190	Hs.242057	49860
A_33_P3257528	29.3818	34.3555	33.8658	33.8458	30.7865	36.108	45.0636	25.7606	29.2803	33.9374	41.2276	5.85843	4.83106	4.84432	4.91743	4.46336	4.94828	6.27436	5.62985	4.40116	4.80986	5.20183	Detected	Compromised	Detected	Detected	Detected	Detected	Compromised	Compromised	Compromised	Detected	Detected	NM_015555	chr6:56963879-56963938	ZNF451	Homo sapiens zinc finger protein 451 (ZNF451), transcript variant 2, mRNA [NM_015555]	GO:0005622|GO:0006355|GO:0008270|GO:0005634|GO:0003677|GO:0046872	NM_015555	Hs.485628	26036
A_23_P115167	146.198	279.381	281.995	264.204	288.648	280.534	91.7379	160.139	282.237	282.875	260.954	8.43955	7.7585	7.69658	7.77078	7.67248	7.69658	7.42945	8.52911	7.6333	7.75906	7.73504	Detected	Detected	Detected	Detected	Detected	Detected	Detected	Detected	Detected	Detected	Detected	NM_015350	chr1:90058368-90058427	LRRC8B	Homo sapiens leucine rich repeat containing 8 family, member B (LRRC8B), transcript variant 1, mRNA [NM_015350]	GO:0016020|GO:0016021	NM_015350	Hs.482017	23507
A_32_P131143	175.174	241.222	242.837	228.822	220.366	250.035	306.137	172.633	217.186	240.797	228.873	8.72738	7.54689	7.49073	7.5664	7.28987	7.54512	9.35321	8.65364	7.26128	7.53015	7.55404	Detected	Detected	Detected	Detected	Detected	Detected	Detected	Detected	Detected	Detected	Detected	NR_024482	chr22:17646234-17646293	CECR5-AS1	Homo sapiens CECR5 antisense RNA 1 (non-protein coding) (CECR5-AS1), transcript variant 2, non-coding RNA [NR_024482]		NR_024482	Hs.660066	100130717
A_23_P88404	15.247	61.0539	53.96	47.6777	42.981	45.0069	15.8476	14.4192	47.4685	56.1982	49.8765	4.78899	5.64419	5.42921	5.40048	4.94023	5.22595	4.46868	4.69643	5.0872	5.51605	5.46997	Detected	Compromised	Detected	Detected	Detected	Detected	Detected	Compromised	Detected	Detected	Detected	NM_003239	chr14:76424963-76424904	TGFB3	Homo sapiens transforming growth factor, beta 3 (TGFB3), mRNA [NM_003239]	GO:0005515|GO:0043627|GO:0043932|GO:0051491|GO:0030879|GO:0009790|GO:0048702|GO:0005615|GO:0005114|GO:0042802|GO:0043524|GO:0043025|GO:0009887|GO:0051781|GO:0007179|GO:0048839|GO:0007565|GO:0030501|GO:0048286|GO:0046982|GO:0009986|GO:0045740|GO:0007568|GO:0030168|GO:0060391|GO:0001701|GO:0005160|GO:0045216|GO:0010936|GO:0070483|GO:0032967|GO:0007184|GO:0042060|GO:0032570|GO:0016049|GO:0045893|GO:…	NM_003239	Hs.592317	7043
A_23_P106741	381.01	2253.19	2303.46	2116.88	2271.78	2301.69	360.525	372.645	2285.67	2281.33	2155.56	9.94947	10.6325	10.666	10.6569	10.6189	10.6778	9.58714	9.86817	10.6137	10.6356	10.6579	Detected	Detected	Detected	Detected	Detected	Detected	Detected	Detected	Detected	Detected	Detected	NM_002811	chr16:74340102-74340161	PSMD7	Homo sapiens proteasome (prosome, macropain) 26S subunit, non-ATPase, 7 (PSMD7), mRNA [NM_002811]	GO:0000209|GO:0002474|GO:0000502|GO:0005838|GO:0016070|GO:0016071|GO:0006521|GO:0051437|GO:0006915|GO:0042981|GO:0000216|GO:0051436|GO:0031145|GO:0051439|GO:0005829|GO:0000084|GO:0034641|GO:0000082|GO:0016032|GO:0000075|GO:0005654|GO:0000278|GO:0006977	NM_002811	Hs.440604	5713
A_23_P3221	407.287	2822.77	3054.81	2872.76	2813.32	2966.91	1569.94	414.274	2939.35	2886.87	2957.21	10.0504	10.9543	11.0724	11.0948	10.9259	11.046	11.6284	10.0303	10.9764	10.9642	11.1277	Detected	Detected	Detected	Detected	Detected	Detected	Detected	Detected	Detected	Detected	Detected	NM_021199	chr15:45983364-45983423	SQRDL	Homo sapiens sulfide quinone reductase-like (yeast) (SQRDL), nuclear gene encoding mitochondrial protein, mRNA [NM_021199]	GO:0005739|GO:0005737|GO:0016491|GO:0005743	NM_021199	Hs.511251	58472
A_23_P74526	21.7153	79.8649	71.7548	84.9967	75.6136	69.9582	29.6058	22.8366	71.7082	73.6591	76.7997	5.36836	6.02235	5.81607	6.19989	5.75622	5.79238	5.53763	5.43792	5.68227	5.89902	6.0551	Detected	Detected	Detected	Detected	Detected	Detected	Detected	Detected	Detected	Detected	Detected	NM_203456	chr1:40211127-40214590	PPIE	Homo sapiens peptidylprolyl isomerase E (cyclophilin E) (PPIE), transcript variant 2, mRNA [NM_203456]	GO:0000413|GO:0005515|GO:0008380|GO:0006355|GO:0016018|GO:0003723|GO:0003755|GO:0005634|GO:0071013|GO:0000166|GO:0000398|GO:0006457|GO:0016853	NM_203456	Hs.524690	10450
A_33_P3211804	64.9206	195.492	206.617	220.592	180.22	190.938	159.39	61.2061	192.795	189.77	220.777	7.12042	7.26072	7.26846	7.5185	6.99229	7.17338	8.3356	6.9936	7.0878	7.2056	7.5052	Detected	Detected	Detected	Detected	Detected	Detected	Detected	Detected	Detected	Detected	Detected	NM_001001890	chr21:36164142-36164083	RUNX1	Homo sapiens runt-related transcription factor 1 (RUNX1), transcript variant 2, mRNA [NM_001001890]	GO:0005515|GO:0030097|GO:0003700|GO:0046982|GO:0005509|GO:0005730|GO:0005634|GO:0003677|GO:0005524|GO:0045766|GO:0042803|GO:0043231|GO:0045944|GO:0030854|GO:0048935|GO:0030099|GO:0030853|GO:0045893|GO:0008134	NM_001001890	Hs.149261	861
A_33_P3335682	174233	236227	250325	211822	219324	236825	269023	153764	236850	250200	219375	17.8078	17.6709	17.834	17.5096	17.75	17.7934	17.9175	17.7689	17.7836	17.6849	17.4939	Detected	Detected	Detected	Detected	Detected	Detected	Detected	Detected	Detected	Detected	Detected	NM_033256	chr19:38741996-38741937	PPP1R14A	Homo sapiens protein phosphatase 1, regulatory (inhibitor) subunit 14A (PPP1R14A), transcript variant 1, mRNA [NM_033256]	GO:0042325|GO:0005737|GO:0004864	NM_033256	Hs.631569	94274
A_23_P105625	134.728	964.297	983.224	867.636	969.979	968.2	85.4042	127.069	977.506	971.792	906.202	8.31246	9.45813	9.4488	9.41069	9.39198	9.44623	7.30904	8.15805	9.39028	9.44954	9.4457	Detected	Detected	Detected	Detected	Detected	Detected	Detected	Detected	Detected	Detected	Detected	NM_032314	chr12:120941375-120941316	COQ5	Homo sapiens coenzyme Q5 homolog, methyltransferase (S. cerevisiae) (COQ5), nuclear gene encoding mitochondrial protein, mRNA [NM_032314]	GO:0005739|GO:0006744|GO:0008168|GO:0016740	NM_032314	Hs.17250	84274
A_23_P388812	43.5478	74.148	73.6261	91.8392	81.7582	62.6649	66.6913	43.9774	87.2429	75.4761	97.3555	6.48139	5.92496	5.85313	6.30434	5.868	5.65239	6.90348	6.46446	5.95087	5.93501	6.37786	Detected	Detected	Detected	Detected	Detected	Detected	Detected	Detected	Detected	Detected	Detected	NM_152515	chr2:113495817-113495758	CKAP2L	Homo sapiens cytoskeleton associated protein 2-like (CKAP2L), mRNA [NM_152515]	GO:0005813	NM_152515	Hs.434250	150468
A_23_P133284	85.3352	614.073	637.793	565.448	619.999	633.463	24.1194	87.8668	624.688	619.841	574.507	7.55112	8.83104	8.84134	8.80921	8.75317	8.84921	5.17832	7.55404	8.75249	8.82634	8.81121	Detected	Detected	Detected	Detected	Detected	Detected	Detected	Detected	Detected	Detected	Detected	NM_018343	chr5:96498802-96498743	RIOK2	Homo sapiens RIO kinase 2 (yeast) (RIOK2), transcript variant 1, mRNA [NM_018343]	GO:0000166|GO:0016301|GO:0004674|GO:0006468|GO:0005524	NM_018343	Hs.27021	55781
A_23_P30736	397.845	1117.87	1179.32	1105.5	1199.05	1170.7	326.907	376.578	1191.4	1138.74	1151.66	10.0113	9.66427	9.71198	9.7488	9.68788	9.71812	9.45464	9.88763	9.66762	9.66851	9.78372	Detected	Detected	Detected	Detected	Detected	Detected	Detected	Detected	Detected	Detected	Detected	NM_002120	chr6:32780722-32780663	HLA-DOB	Homo sapiens major histocompatibility complex, class II, DO beta (HLA-DOB), mRNA [NM_002120]	GO:0050852|GO:0005886|GO:0002504|GO:0019221|GO:0031295|GO:0042613|GO:0005765|GO:0005764|GO:0005622|GO:0006955|GO:0016021|GO:0032395|GO:0010008|GO:0060333|GO:0005768	NM_002120	Hs.1802	3112
A_23_P122068	12.2045	84.1755	75.2239	76.4205	76.5032	73.1268	5	14.1255	77.2133	86.2687	73.8194	4.40707	6.09543	5.8783	6.05351	5.774	5.85204	2.67443	4.66784	5.78532	6.11523	5.99853	Compromised	Detected	Detected	Detected	Detected	Detected	Detected	Detected	Detected	Detected	Detected	NM_181435	chr5:34020663-34020604	C1QTNF3	Homo sapiens C1q and tumor necrosis factor related protein 3 (C1QTNF3), transcript variant 2, mRNA [NM_181435]	GO:0005581|GO:0005576	NM_181435	Hs.171929	114899
A_23_P53137	94733.3	524443	542005	505418	500300	523106	32657.5	97805.1	522266	545291	525186	17.3838	18.9917	18.9917	19.0363	18.9917	18.9917	15.4536	17.4585	18.9917	18.9917	18.9606	Detected	Detected	Detected	Detected	Detected	Detected	Detected	Detected	Detected	Detected	Detected	NM_000559	chr11:5269593-5269534	HBG1	Homo sapiens hemoglobin, gamma A (HBG1), mRNA [NM_000559]	GO:0019825|GO:0005833|GO:0007596|GO:0006810|GO:0005344|GO:0046872|GO:0020037|GO:0005829	NM_000559	Hs.712539	3047
A_24_P91094	242.509	338.112	373.996	393.181	505.032	368.459	681.231	235.399	507.285	342.34	403.605	9.23713	8.01254	8.08872	8.31396	8.45809	8.08429	10.4868	9.14753	8.45463	8.01316	8.33214	Detected	Detected	Detected	Detected	Detected	Detected	Detected	Detected	Detected	Detected	Detected	NM_006695	chr17:42393791-42393850	RUNDC3A	Homo sapiens RUN domain containing 3A (RUNDC3A), transcript variant 2, mRNA [NM_006695]	GO:0005083|GO:0007264	NM_006695	Hs.500197	10900
A_33_P3215239	59.9176	121.032	113.7	114.801	107.707	106.41	43.982	54.7433	117.065	113.919	111.944	6.99634	6.61635	6.43442	6.62785	6.25995	6.36562	6.228	6.81537	6.37194	6.50365	6.57779	Detected	Detected	Detected	Detected	Detected	Detected	Detected	Detected	Detected	Detected	Detected	NM_016195	chr10:91522529-91522588	KIF20B	Homo sapiens kinesin family member 20B (KIF20B), mRNA [NM_016195]	GO:0007088|GO:0005813|GO:0006200|GO:0050699|GO:0005874|GO:0005730|GO:0005819|GO:0005634|GO:0003777|GO:0005524|GO:0007049|GO:0005737|GO:0000166|GO:0000087|GO:0007050|GO:0005654|GO:0005856|GO:0016887|GO:0051301|GO:0007018	NM_016195	Hs.240	9585
A_23_P115492	186.208	216.906	237.788	207.191	284.756	236.022	411.784	189.402	284.334	220.173	209.888	8.8213	7.40039	7.46044	7.43779	7.65283	7.46345	9.77255	8.79572	7.64431	7.40617	7.43312	Detected	Detected	Detected	Detected	Detected	Detected	Detected	Detected	Detected	Detected	Detected	NM_024749	chr1:213163328-213163387	VASH2	Homo sapiens vasohibin 2 (VASH2), transcript variant 1, mRNA [NM_024749]	GO:0005737|GO:0001938|GO:0045766	NM_024749	Hs.96885	79805
A_23_P217280	46.788	62.5685	59.9335	58.1317	80.5883	57.9666	99.548	52.0173	77.0136	62.8789	61.8691	6.59313	5.67946	5.56924	5.67404	5.84652	5.54185	7.56715	6.72889	5.78143	5.68095	5.76126	Detected	Compromised	Detected	Detected	Detected	Detected	Detected	Compromised	Detected	Detected	Detected	NM_007052	chrX:100098871-100098812	NOX1	Homo sapiens NADPH oxidase 1 (NOX1), transcript variant NOH-1L, mRNA [NM_007052]	GO:0050661|GO:0045730|GO:0005515|GO:0008284|GO:0030054|GO:0005886|GO:0050660|GO:0006801|GO:0042995|GO:0006746|GO:0046872|GO:0003081|GO:0005737|GO:0006954|GO:0030198|GO:0016175|GO:0071438|GO:0042743|GO:0009268|GO:0006811|GO:0042554|GO:0005244|GO:0072592|GO:0005506|GO:0006950|GO:0009055|GO:0006739|GO:0045726|GO:0001525|GO:0048661|GO:0010575|GO:0030171|GO:0048365|GO:0007165|GO:0016020|GO:0016477|GO:…	NM_007052	Hs.592227	27035
A_33_P3242418	287561	303042	324701	304803	288300	311840	300560	279048	302560	316888	321364	18.2611	18.1506	18.2611	18.1789	18.2527	18.275	18.0927	18.2611	18.2527	18.1388	18.1956	Detected	Detected	Detected	Detected	Detected	Detected	Detected	Detected	Detected	Detected	Detected	AK128128	chr16:33347299-33347240	LOC100128348	Homo sapiens cDNA FLJ46249 fis, clone TESTI4021377. [AK128128]			Hs.637572	100128348
A_23_P308021	346.242	419.693	428.011	440.674	588.295	423.821	616.33	346.873	587.518	411.127	441.187	9.7975	8.29985	8.2793	8.4667	8.67898	8.28234	10.3293	9.75497	8.66797	8.25659	8.44911	Detected	Detected	Detected	Detected	Detected	Detected	Detected	Detected	Detected	Detected	Detected	NM_145200	chr11:67225969-67226140	CABP4	Homo sapiens calcium binding protein 4 (CABP4), mRNA [NM_145200]	GO:0007165|GO:0005737|GO:0046549|GO:0060040|GO:0043195|GO:0005509|GO:0045202|GO:0005576|GO:0007602|GO:0008594|GO:0007601	NM_145200	Hs.143036	57010
A_23_P139722	884.547	10250.5	9797.36	8997.83	9329.76	9745.23	548.103	967.64	9407.19	10543.9	9226.75	11.2383	12.7729	12.7551	12.7456	12.6748	12.7644	10.1725	11.3341	12.6704	12.8009	12.7588	Detected	Detected	Detected	Detected	Detected	Detected	Detected	Detected	Detected	Detected	Detected	NM_001065	chr12:6438123-6438064	TNFRSF1A	Homo sapiens tumor necrosis factor receptor superfamily, member 1A (TNFRSF1A), mRNA [NM_001065]	GO:0005515|GO:0008624|GO:0030424|GO:0033160|GO:0006693|GO:0005886|GO:0032715|GO:0045471|GO:0019221|GO:0005634|GO:0002020|GO:0005615|GO:0006954|GO:0071392|GO:0045944|GO:0044419|GO:0032496|GO:0004872|GO:0043123|GO:0043200|GO:0042742|GO:0001666|GO:0043120|GO:0009986|GO:0032760|GO:0006915|GO:0042981|GO:0005576|GO:0043279|GO:0033013|GO:0045766|GO:0033209|GO:0010628|GO:0043234|GO:0005031|GO:0009812|GO:…	NM_001065	Hs.279594	7132
A_33_P3345821	118.809	172.945	163.591	169.946	232.458	151.973	196.797	115.148	228.535	178.231	180.39	8.08754	7.09408	6.93833	7.15316	7.37077	6.85335	8.65682	7.99929	7.34099	7.12134	7.22244	Detected	Detected	Detected	Detected	Detected	Detected	Detected	Detected	Detected	Detected	Detected		chr8:108569479-108569537
A_23_P120428	73.6465	104.916	98.2922	100.024	127.999	95.728	126.202	67.8128	126.458	98.2493	99.7155	7.3151	6.40555	6.24026	6.42882	6.50664	6.22412	7.95725	7.15132	6.48111	6.29749	6.41157	Detected	Detected	Detected	Detected	Detected	Detected	Detected	Detected	Detected	Detected	Detected	NM_014477	chr20:44005865-44004147	TP53TG5	Homo sapiens TP53 target 5 (TP53TG5), mRNA [NM_014477]	GO:0035556|GO:0005622|GO:0003674|GO:0030308|GO:0005737|GO:0005634	NM_014477	Hs.401982	27296
A_33_P3218872	10.163	59.7603	53.454	48.1168	49.6107	49.69	5	7.43	52.6993	56.2681	52.4002	4.12024	5.61771	5.4177	5.41326	5.16012	5.35713	2.67443	3.66007	5.25127	5.51821	5.53519	Compromised	Compromised	Detected	Detected	Detected	Detected	Detected	Compromised	Detected	Compromised	Detected	NM_152396	chr3:15451443-15451384	METTL6	Homo sapiens methyltransferase like 6 (METTL6), mRNA [NM_152396]	GO:0008168|GO:0016740	NM_152396	Hs.149487	131965
A_24_P393470	140.849	1666.88	1609.37	1479.96	1781.52	1601.44	236.614	130.512	1796.36	1682.53	1483.61	8.38178	10.2135	10.1484	10.156	10.2805	10.1642	8.95973	8.19607	10.2842	10.2117	10.1385	Detected	Detected	Detected	Detected	Detected	Detected	Detected	Detected	Detected	Detected	Detected	NM_001145783	chr19:19292747-19292688	MEF2BNB	Homo sapiens MEF2B neighbor (MEF2BNB), transcript variant 2, mRNA [NM_001145783]	GO:0007507|GO:0005515	NM_001145783	Hs.153629	729991
A_23_P54636	2072.08	7787.09	7182.83	6689.23	8383.99	7074.96	3247.42	2049.13	8389.46	7929.41	6727.75	12.5238	12.3865	12.3022	12.3265	12.5005	12.3002	12.5925	12.496	12.4872	12.403	12.304	Detected	Detected	Detected	Detected	Detected	Detected	Detected	Detected	Detected	Detected	Detected	NM_004691	chr16:67472152-67472093	ATP6V0D1	Homo sapiens ATPase, H+ transporting, lysosomal 38kDa, V0 subunit d1 (ATP6V0D1), mRNA [NM_004691]	GO:0005515|GO:0008286|GO:0055085|GO:0060203|GO:0008021|GO:0006879|GO:0033572|GO:0016324|GO:0008553|GO:0016020|GO:0007420|GO:0015991|GO:0043679|GO:0019717|GO:0033179|GO:0016471|GO:0005769|GO:0010008|GO:0006811|GO:0015992	NM_004691	Hs.106876	9114
A_23_P24444	276.802	683.361	671.859	608.527	759.771	670.2	442.773	277.071	769.241	694.233	624.605	9.44104	8.98055	8.90615	8.90873	9.04253	8.92251	9.8771	9.39398	9.05448	8.98124	8.92385	Detected	Detected	Detected	Detected	Detected	Detected	Detected	Detected	Detected	Detected	Detected	NM_001360	chr11:71145573-71145514	DHCR7	Homo sapiens 7-dehydrocholesterol reductase (DHCR7), transcript variant 1, mRNA [NM_001360]	GO:0005792|GO:0006695|GO:0001568|GO:0005783|GO:0030324|GO:0045540|GO:0047598|GO:0009791|GO:0030154|GO:0005640|GO:0016020|GO:0035264|GO:0042127|GO:0005789|GO:0016491|GO:0016021	NM_001360	Hs.503134	1717
A_23_P23669	872.715	921.515	875.257	926.501	1519.78	911.628	1583.17	931.012	1470.09	922.533	934.188	11.216	9.3985	9.27688	9.50306	10.0368	9.35811	11.6398	11.2798	9.9882	9.37353	9.49281	Detected	Detected	Detected	Detected	Detected	Detected	Detected	Detected	Detected	Detected	Detected	NM_017734	chr1:100155262-100155321	PALMD	Homo sapiens palmdelphin (PALMD), mRNA [NM_017734]	GO:0005737|GO:0043197|GO:0016020|GO:0008360|GO:0042995	NM_017734	Hs.483993	54873
A_33_P3386181	66.4352	122.733	151.308	136.414	185.396	150.325	124.286	66.4952	185.053	123.318	148.131	7.16123	6.63427	6.82769	6.85511	7.03503	6.83949	7.93924	7.12415	7.02779	6.62507	6.9586	Detected	Detected	Detected	Detected	Detected	Detected	Detected	Detected	Detected	Detected	Detected	NM_018197	chr20:50768744-50768685	ZFP64	Homo sapiens zinc finger protein 64 homolog (mouse) (ZFP64), transcript variant 1, mRNA [NM_018197]	GO:0005622|GO:0006355|GO:0008270|GO:0005634|GO:0003676|GO:0003677|GO:0046872	NM_018197	Hs.473082	55734
A_23_P395524	456.492	3025.61	3190	2670.88	3196.23	3096.31	262.1	514.527	3168.89	2989.98	2706.22	10.2253	11.0488	11.1383	10.9999	11.1182	11.1138	9.11169	10.364	11.0956	11.013	10.9929	Detected	Detected	Detected	Detected	Detected	Detected	Detected	Detected	Detected	Detected	Detected	NM_007062	chr12:108106141-108106200	PWP1	Homo sapiens PWP1 homolog (S. cerevisiae) (PWP1), mRNA [NM_007062]	GO:0005634|GO:0006351	NM_007062	Hs.506652	11137
A_24_P398092	140.724	891.739	904.189	853.339	917.121	902.361	272.454	150.391	909.625	905.584	837.003	8.37927	9.34736	9.32923	9.38912	9.31103	9.34435	9.17322	8.43348	9.29186	9.34569	9.33683	Detected	Detected	Detected	Detected	Detected	Detected	Detected	Detected	Detected	Detected	Detected	NM_002874	chr9:110094244-110094303	RAD23B	Homo sapiens RAD23 homolog B (S. cerevisiae) (RAD23B), transcript variant 1, mRNA [NM_002874]	GO:0005515|GO:0000502|GO:0005730|GO:0071942|GO:0032434|GO:0005634|GO:0007283|GO:0006974|GO:0003684|GO:0005737|GO:0006281|GO:0003697|GO:0000715|GO:0005654|GO:0006289|GO:0000718|GO:0031593	NM_002874	Hs.521640	5887
A_23_P316531	894.651	8224.86	7671.29	6534.54	7084.27	7539.69	2350.79	777.302	7038.99	8323.3	6755.26	11.2508	12.4669	12.3995	12.2959	12.262	12.3947	12.1565	11.0145	12.2427	12.4705	12.3114	Detected	Detected	Detected	Detected	Detected	Detected	Detected	Detected	Detected	Detected	Detected	NM_005298	chr1:200843145-200843204	GPR25	Homo sapiens G protein-coupled receptor 25 (GPR25), mRNA [NM_005298]	GO:0007186|GO:0005886|GO:0005887|GO:0004930|GO:0004872|GO:0004871	NM_005298	Hs.534316	2848
A_23_P37441	38063.3	161214	160251	155090	152074	155754	37501.1	39261.9	158047	167283	161030	16.4983	16.9047	16.9693	16.9906	17.0094	16.9767	15.5818	16.5666	16.9983	16.8826	16.9693	Detected	Detected	Detected	Detected	Detected	Detected	Detected	Detected	Detected	Detected	Detected	NM_004048	chr15:45007773-45007832	B2M	Homo sapiens beta-2-microglobulin (B2M), mRNA [NM_004048]	GO:0005515|GO:0002474|GO:0012507|GO:0005886|GO:0042493|GO:0042612|GO:0019221|GO:0005576|GO:0005615|GO:0050690|GO:0000139|GO:0031901|GO:0050776|GO:0005788|GO:0016032|GO:0046686|GO:0060333	NM_004048	Hs.534255	567
A_23_P137035	15.1961	28.2362	18.4234	29.6561	24.7985	14.2983	27.9848	14.4605	30.1849	24.9212	35.4119	4.78174	4.55123	4.12784	4.73483	4.159	3.85516	5.43057	4.70046	4.44352	4.33662	4.99349	Detected	Compromised	Detected	Detected	Detected	Detected	Compromised	Compromised	Compromised	Detected	Detected	NM_003662	chrX:15403117-15403058	PIR	Homo sapiens pirin (iron-binding nuclear protein) (PIR), transcript variant 1, mRNA [NM_003662]	GO:0005515|GO:0003712|GO:0005737|GO:0006366|GO:0016491|GO:0008127|GO:0005634|GO:0046872	NM_003662	Hs.495728	8544
A_23_P169092	155.066	205.261	196.039	179.176	270.505	194.904	242.489	169.08	277.701	192.18	193.325	8.53651	7.32696	7.19251	7.22647	7.58242	7.19918	9.00072	8.61866	7.60973	7.21997	7.3151	Detected	Detected	Detected	Detected	Detected	Detected	Detected	Detected	Detected	Detected	Detected	NM_004820	chr8:65527626-65517399	CYP7B1	Homo sapiens cytochrome P450, family 7, subfamily B, polypeptide 1 (CYP7B1), mRNA [NM_004820]	GO:0005792|GO:0008219|GO:0006805|GO:0005783|GO:0006699|GO:0008396|GO:0042493|GO:0009055|GO:0051591|GO:0046872|GO:0004497|GO:0016020|GO:0005789|GO:0007623|GO:0033783|GO:0007613|GO:0008206|GO:0020037|GO:0008203	NM_004820	Hs.667720	9420
A_24_P405002	112.339	395.198	528.401	501.46	569.275	512.425	22.0986	120.281	582.326	387.158	511.922	7.99313	8.22141	8.5691	8.64291	8.62972	8.54482	5.02955	8.06526	8.65548	8.18348	8.65336	Detected	Detected	Detected	Detected	Detected	Detected	Detected	Detected	Detected	Detected	Detected	NM_152835	chr1:26451687-26451746	PDIK1L	Homo sapiens PDLIM1 interacting kinase 1 like (PDIK1L), transcript variant 1, mRNA [NM_152835]	GO:0000166|GO:0004674|GO:0005634|GO:0005524	NM_152835	Hs.468801	149420
A_23_P139509	98.1909	561.071	561.898	511.896	568.695	560.019	30.156	101.401	575.73	562.584	523.623	7.77788	8.70545	8.65941	8.67174	8.62933	8.67063	5.56719	7.77764	8.63651	8.69399	8.68198	Detected	Detected	Detected	Detected	Detected	Detected	Detected	Detected	Detected	Detected	Detected	NM_016570	chr12:29498382-29496163	ERGIC2	Homo sapiens ERGIC and golgi 2 (ERGIC2), mRNA [NM_016570]	GO:0005737|GO:0005794|GO:0016020|GO:0005783|GO:0033116|GO:0005789|GO:0005634|GO:0016021|GO:0016192	NM_016570	Hs.339453	51290
A_23_P114314	11983.6	13507.1	15329.8	11911.4	13425.6	15389.6	20970.2	11880.6	13250.3	13516.6	11990.4	15.0813	13.1704	13.3887	13.1644	13.2018	13.4099	14.934	15.1024	13.1684	13.1564	13.14	Detected	Detected	Detected	Detected	Detected	Detected	Detected	Detected	Detected	Detected	Detected	NM_005193	chrX:72674241-72674300	CDX4	Homo sapiens caudal type homeobox 4 (CDX4), mRNA [NM_005193]	GO:0060711|GO:0000976|GO:0001568|GO:0007275|GO:0005634|GO:0001890|GO:0000122|GO:0009952	NM_005193	Hs.553488	1046
A_23_P87664	113.08	149.654	171.842	150.668	188.102	173.44	140.072	91.1238	183.382	149.744	153.003	8.00645	6.89989	7.00606	6.99553	7.05669	7.03539	8.13474	7.60894	7.0137	6.8823	6.99949	Detected	Detected	Detected	Detected	Detected	Detected	Detected	Detected	Detected	Detected	Detected	NM_014706	chr12:108917104-108917045	SART3	Homo sapiens squamous cell carcinoma antigen recognized by T cells 3 (SART3), mRNA [NM_014706]	GO:0005622|GO:0005515|GO:0006396|GO:0005737|GO:0016607|GO:0000166|GO:0003723|GO:0005634	NM_014706	Hs.584842	9733
A_23_P79794	17.3922	52.8422	48.9788	45.037	51.8746	49.2478	5	18.1642	51.4037	52.4112	49.0573	5.0091	5.43296	5.30878	5.32089	5.22396	5.34589	2.67443	5.05839	5.21521	5.41704	5.44375	Compromised	Compromised	Detected	Detected	Detected	Detected	Detected	Compromised	Detected	Detected	Detected	NM_021809	chr20:35221586-35221645	TGIF2	Homo sapiens TGFB-induced factor homeobox 2 (TGIF2), transcript variant 2, mRNA [NM_021809]	GO:0043565|GO:0006355|GO:0003700|GO:0060041|GO:0045666|GO:0005634	NM_021809	Hs.632264	60436
A_23_P430842	64.4296	54.1497	116.341	72.8706	181.822	113.999	100.196	32.1077	186.952	58.7299	75.9173	7.10734	5.4715	6.46544	5.98697	7.00248	6.45427	7.57993	5.9817	7.04293	5.57917	6.04002	Detected	Detected	Detected	Detected	Detected	Detected	Detected	Detected	Detected	Detected	Detected	NM_023002	chr19:19367045-19366986	HAPLN4	Homo sapiens hyaluronan and proteoglycan link protein 4 (HAPLN4), mRNA [NM_023002]	GO:0005540|GO:0005488|GO:0005578|GO:0005576|GO:0007155	NM_023002	Hs.367829	404037
A_23_P150583	31273.2	82308.2	76498.8	72651.7	72502.6	73821.4	97386.9	28997.4	75433.4	84322.5	75599.6	16.2727	15.82	15.7983	15.82	15.7895	15.7861	16.7232	16.2496	15.824	15.82	15.8346	Detected	Detected	Detected	Detected	Detected	Detected	Detected	Detected	Detected	Detected	Detected	NM_003357	chr11:62189823-62190532	SCGB1A1	Homo sapiens secretoglobin, family 1A, member 1 (uteroglobin) (SCGB1A1), mRNA [NM_003357]	GO:0043488|GO:0007565|GO:0007566|GO:0032714|GO:0032713|GO:0050727|GO:0005576|GO:0000122|GO:0019834|GO:0042130|GO:0007165|GO:0005737|GO:0005488|GO:0032696|GO:0032689	NM_003357	Hs.523732	7356
A_33_P3296372	88.2666	352.779	375.901	287.834	382.735	357.87	102.317	77.1899	381.893	365.254	289.661	7.60522	8.07153	8.09633	7.88523	8.05794	8.04175	7.61585	7.34723	8.05024	8.10409	7.87706	Detected	Detected	Detected	Detected	Detected	Detected	Detected	Detected	Detected	Detected	Detected	NM_020365	chr1:45316573-45316514	EIF2B3	Homo sapiens eukaryotic translation initiation factor 2B, subunit 3 gamma, 58kDa (EIF2B3), transcript variant 1, mRNA [NM_020365]	GO:0005515|GO:0005851|GO:0010467|GO:0051716|GO:0009058|GO:0009408|GO:0016779|GO:0043434|GO:0003743|GO:0006412|GO:0006413|GO:0005829|GO:0009749|GO:0005085|GO:0032057|GO:0005737|GO:0014003|GO:0044267|GO:0008135	NM_020365	Hs.533549	8891
A_23_P110879	23.1308	60.2401	56.0729	53.5408	56.8258	60.5949	5.77504	22.3881	56.7408	61.8049	53.4698	5.47279	5.62613	5.48399	5.55407	5.35827	5.608	2.95986	5.40263	5.35786	5.65239	5.56131	Compromised	Detected	Detected	Detected	Detected	Detected	Detected	Detected	Detected	Detected	Detected	NM_147686	chr6:111894122-111888861	TRAF3IP2	Homo sapiens TRAF3 interacting protein 2 (TRAF3IP2), transcript variant 2, mRNA [NM_147686]	GO:0035556|GO:0005622|GO:0005515|GO:0005575|GO:0043123	NM_147686	Hs.561514	10758
A_23_P310350	1042.72	1192.57	1331.39	1248.92	934.211	1353.89	1631.24	990.742	928.542	1199.44	1184.13	11.4972	9.75497	9.88085	9.91493	9.33921	9.9238	11.6748	11.3756	9.32098	9.74478	9.81904	Detected	Detected	Detected	Detected	Detected	Detected	Detected	Detected	Detected	Detected	Detected	NM_013276	chr17:3512057-3511998	SHPK	Homo sapiens sedoheptulokinase (SHPK), mRNA [NM_013276]	GO:0050277|GO:0005737|GO:0000166|GO:0005975|GO:0005524|GO:0016740	NM_013276	Hs.579217	23729
A_23_P416314	8785.2	27335.7	26482.4	28619.9	26877.8	26720.6	4366.72	8739.71	26852.9	27620.3	28697.2	14.6461	14.1462	14.1879	14.4273	14.2555	14.227	12.9791	14.6634	14.2377	14.1511	14.4209	Detected	Detected	Detected	Detected	Detected	Detected	Detected	Detected	Detected	Detected	Detected	NM_054108	chr11:63229094-63229035	HRASLS5	Homo sapiens HRAS-like suppressor family, member 5 (HRASLS5), transcript variant 1, mRNA [NM_054108]		NM_054108	Hs.410316	117245
A_23_P122624	111.905	817.09	832.577	807.466	800.639	823.488	100.04	114.959	789.02	829.346	789.096	7.98735	9.22164	9.20605	9.31252	9.12033	9.21147	7.57766	7.99688	9.08696	9.22456	9.25292	Detected	Detected	Detected	Detected	Detected	Detected	Detected	Detected	Detected	Detected	Detected	NM_032860	chr6:144184627-144184686	LTV1	Homo sapiens LTV1 homolog (S. cerevisiae) (LTV1), mRNA [NM_032860]	GO:0005737|GO:0005730|GO:0005634	NM_032860	Hs.185675	84946
A_33_P3253427	67.7027	196.348	208.906	200.235	221.457	198.901	86.8232	77.7873	232.048	199.881	206.614	7.19567	7.26619	7.28628	7.38408	7.29939	7.22665	7.33585	7.36003	7.36483	7.27419	7.41149	Detected	Detected	Detected	Detected	Detected	Detected	Detected	Detected	Detected	Detected	Detected	NR_015341	chr17:28935520-28935579	LRRC37BP1	Homo sapiens leucine rich repeat containing 37B pseudogene 1 (LRRC37BP1), non-coding RNA [NR_015341]	GO:0016020|GO:0016021	NR_015341	Hs.558901	147172
A_33_P3396646	37.2713	61.4159	107.32	63.4088	91.7292	107.824	65.8319	33.7701	88.551	64.5444	65.2394	6.22766	5.65217	6.35969	5.79465	6.02965	6.38225	6.88459	6.06584	5.97327	5.71695	5.82855	Detected	Detected	Detected	Detected	Detected	Detected	Detected	Detected	Detected	Detected	Detected	NM_001080450	chr6:107389936-107389877	BEND3	Homo sapiens BEN domain containing 3 (BEND3), mRNA [NM_001080450]		NM_001080450	Hs.418045	57673
A_23_P58321	32.6688	46.2441	49.0137	43.8726	64.8268	64.348	43.1857	31.7662	65.3851	46.7484	43.7978	6.02709	5.25222	5.31023	5.2793	5.54614	5.68442	6.19584	5.96484	5.55946	5.25971	5.27719	Detected	Compromised	Detected	Detected	Detected	Detected	Detected	Detected	Detected	Detected	Detected	NM_001237	chr4:122740054-122739995	CCNA2	Homo sapiens cyclin A2 (CCNA2), mRNA [NM_001237]	GO:0005515|GO:0007095|GO:0019901|GO:0005634|GO:0007265|GO:0000079|GO:0005737|GO:0007067|GO:0001939|GO:0000086|GO:0005654|GO:0001940|GO:0045893|GO:0000278|GO:0051301	NM_001237	Hs.58974	890
A_23_P118002	1551.71	10015.6	10452.1	9445.71	9923.69	10358.6	1459.44	1612.59	9987.26	10139	9625.18	12.0771	12.7313	12.8445	12.8239	12.7782	12.8486	11.5279	12.1126	12.7683	12.7456	12.8292	Detected	Detected	Detected	Detected	Detected	Detected	Detected	Detected	Detected	Detected	Detected	NM_003366	chr16:21994578-21994637	UQCRC2	Homo sapiens ubiquinol-cytochrome c reductase core protein II (UQCRC2), nuclear gene encoding mitochondrial protein, mRNA [NM_003366]	GO:0070469|GO:0005743|GO:0005750|GO:0003824|GO:0032403|GO:0046872|GO:0006119|GO:0005739|GO:0009060|GO:0022904|GO:0016020|GO:0006508|GO:0006810|GO:0008270|GO:0004222	NM_003366	Hs.528803	7385
A_23_P214139	225.655	910.836	929.074	923.508	901.563	928.064	85.7697	265.246	903.105	906.513	937.522	9.13132	9.38297	9.36573	9.49858	9.28767	9.38193	7.31662	9.32422	9.27941	9.34775	9.49936	Detected	Detected	Detected	Detected	Detected	Detected	Detected	Detected	Detected	Detected	Detected	NM_002912	chr6:111620573-111620514	REV3L	Homo sapiens REV3-like, catalytic subunit of DNA polymerase zeta (yeast) (REV3L), mRNA [NM_002912]	GO:0006261|GO:0006139|GO:0006281|GO:0000166|GO:0003887|GO:0016779|GO:0016035|GO:0005634|GO:0019985|GO:0003677|GO:0046872|GO:0016740	NM_002912	Hs.232021	5980
A_32_P9543	807.425	3518.03	3588.14	3429.01	3422.79	3537.2	5374.73	843.572	3480.75	3544.99	3521.59	11.1061	11.2653	11.3036	11.3486	11.2093	11.3008	13.2789	11.1216	11.2234	11.2583	11.3642	Detected	Detected	Detected	Detected	Detected	Detected	Detected	Detected	Detected	Detected	Detected	NM_145699	chr22:39359092-39359151	APOBEC3A	Homo sapiens apolipoprotein B mRNA editing enzyme, catalytic polypeptide-like 3A (APOBEC3A), transcript variant 1, mRNA [NM_145699]	GO:0009972|GO:0005634|GO:0010529|GO:0046872|GO:0071466|GO:0005737|GO:0051607|GO:0016787|GO:0045087|GO:0080111|GO:0004126|GO:0008270|GO:0045071|GO:0070383	NM_145699	Hs.226307	200315
A_32_P94087	38669.5	91173.9	93914.1	91419.8	84871.3	90818.2	37275.2	38386.9	86576.7	93978.7	93892.8	16.5149	15.9928	16.1252	16.1528	16.0225	16.1152	15.5779	16.5317	16.0079	16.0041	16.121	Detected	Detected	Detected	Detected	Detected	Detected	Detected	Detected	Detected	Detected	Detected	NR_027153	chr4:54853065-54853006	RPL21P44	Homo sapiens ribosomal protein L21 pseudogene 44 (RPL21P44), non-coding RNA [NR_027153]		NR_027153	Hs.452943	402176
A_23_P102420	1410.7	9432.41	9587.39	9094.38	9613.27	9473.32	707.351	1462.11	9661.01	9553.29	9188.06	11.9357	12.6616	12.7218	12.7623	12.7265	12.7385	10.5412	11.9697	12.7154	12.6638	12.7519	Detected	Detected	Detected	Detected	Detected	Detected	Detected	Detected	Detected	Detected	Detected	NM_006430	chr2:62095734-62095675	CCT4	Homo sapiens chaperonin containing TCP1, subunit 4 (delta) (CCT4), mRNA [NM_006430]	GO:0042470|GO:0005815|GO:0005832|GO:0005730|GO:0005634|GO:0005524|GO:0005829|GO:0005737|GO:0000166|GO:0006457|GO:0051084|GO:0051082|GO:0005856|GO:0044267	NM_006430	Hs.421509	10575
A_23_P101208	186.156	881.931	892.437	823.266	849.96	886.592	1319.73	192.207	853.568	890.251	829.1	8.82076	9.32764	9.30853	9.33958	9.20708	9.31815	11.4106	8.82433	9.20605	9.32318	9.32608	Detected	Detected	Detected	Detected	Detected	Detected	Detected	Detected	Detected	Detected	Detected	NM_001914	chr18:71920777-71920718	CYB5A	Homo sapiens cytochrome b5 type A (microsomal) (CYB5A), transcript variant 2, mRNA [NM_001914]	GO:0005792|GO:0005783|GO:0004129|GO:0006767|GO:0005741|GO:0046872|GO:0005739|GO:0004033|GO:0005737|GO:0016020|GO:0006766|GO:0005789|GO:0006810|GO:0016021|GO:0022900|GO:0019899|GO:0020037	NM_001914	Hs.465413	1528
A_24_P86868	249.81	984.828	951.174	937.431	956.691	942.494	128.135	242.526	977.699	978.628	957.336	9.27866	9.48514	9.39578	9.52017	9.37184	9.40265	7.98707	9.18854	9.39128	9.45782	9.52554	Detected	Detected	Detected	Detected	Detected	Detected	Detected	Detected	Detected	Detected	Detected	NM_212554	chr10:126448941-126448882	METTL10	Homo sapiens methyltransferase like 10 (METTL10), mRNA [NM_212554]	GO:0008168|GO:0016740	NM_212554	Hs.468488	399818
A_33_P3387463	151.903	884	925.36	898.37	907.51	930.322	388.085	151.474	911.133	892.522	900.706	8.50069	9.33217	9.35978	9.45373	9.29731	9.38575	9.68516	8.44053	9.29506	9.32608	9.43786	Detected	Detected	Detected	Detected	Detected	Detected	Detected	Detected	Detected	Detected	Detected	NM_015994	chr14:67804649-67804590	ATP6V1D	Homo sapiens ATPase, H+ transporting, lysosomal 34kDa, V1 subunit D (ATP6V1D), mRNA [NM_015994]	GO:0005515|GO:0008286|GO:0042626|GO:0055085|GO:0005829|GO:0006879|GO:0033572|GO:0016020|GO:0046961|GO:0015991|GO:0016471|GO:0006811|GO:0015992|GO:0033178	NM_015994	Hs.272630	51382
A_23_P201845	44.5534	246.138	233.345	197.099	232.053	225.623	25.9497	37.6224	233.203	228.577	191.334	6.51846	7.57791	7.43195	7.3637	7.36755	7.40123	5.29897	6.22766	7.37153	7.46105	7.30183	Detected	Detected	Detected	Detected	Detected	Detected	Detected	Detected	Detected	Detected	Detected	NM_007167	chr1:35470800-35470741	ZMYM6	Homo sapiens zinc finger, MYM-type 6 (ZMYM6), mRNA [NM_007167]	GO:0022604|GO:0007010|GO:0008270|GO:0007275|GO:0005634|GO:0003677|GO:0046872	NM_007167	Hs.729053	9204
A_23_P125078	589.245	3889.25	4057.67	3685.28	4188.83	3980.5	317.241	599.69	4252.81	3941.17	3753.77	10.6396	11.4093	11.4732	11.4545	11.5186	11.4634	9.4041	10.6119	11.527	11.4061	11.4513	Detected	Detected	Detected	Detected	Detected	Detected	Detected	Detected	Detected	Detected	Detected	NM_173626	chr17:78227156-78227215	SLC26A11	Homo sapiens solute carrier family 26, member 11 (SLC26A11), transcript variant 2, mRNA [NM_173626]	GO:0008509|GO:0005215|GO:0005794|GO:0005886|GO:0015301|GO:0005783|GO:0008272|GO:0008271|GO:0016021|GO:0005765|GO:0055085|GO:0006811	NM_173626	Hs.4866	284129
A_23_P103414	704.13	4147.69	4228.14	3840.43	4177.04	4181.58	297.446	707.086	4181.98	4180.46	3881.24	10.9123	11.4918	11.5296	11.5136	11.5127	11.5347	9.30825	10.8703	11.5041	11.4873	11.501	Detected	Detected	Detected	Detected	Detected	Detected	Detected	Detected	Detected	Detected	Detected	NM_016258	chr1:29095983-29096042	YTHDF2	Homo sapiens YTH domain family, member 2 (YTHDF2), transcript variant 1, mRNA [NM_016258]	GO:0006959	NM_016258	Hs.532286	51441
A_23_P121533	1589.71	29201.5	31095.9	27767.3	29990.2	30585.1	1110.81	1634.38	30692.9	30010.3	28636.9	12.1221	14.2665	14.4254	14.3998	14.4036	14.4402	11.1552	12.1356	14.4183	14.2932	14.4183	Detected	Detected	Detected	Detected	Detected	Detected	Detected	Detected	Detected	Detected	Detected	NM_012445	chr4:1160797-1160738	SPON2	Homo sapiens spondin 2, extracellular matrix protein (SPON2), transcript variant 1, mRNA [NM_012445]	GO:0007411|GO:0045087|GO:0005578|GO:0005102|GO:0005576|GO:0007155|GO:0046872	NM_012445	Hs.635350	10417
A_23_P257538	42.0176	254.811	239.911	248.848	251.491	242.167	21.8948	37.1803	246.394	264.797	243.251	6.42831	7.62902	7.4717	7.68759	7.48182	7.49856	5.01	6.2083	7.44558	7.66437	7.63468	Detected	Detected	Detected	Detected	Detected	Detected	Detected	Detected	Detected	Detected	Detected	NM_006606	chr20:18467660-18467601	RBBP9	Homo sapiens retinoblastoma binding protein 9 (RBBP9), mRNA [NM_006606]	GO:0005737|GO:0016787|GO:0042127|GO:0005634	NM_006606	Hs.69330	10741
A_23_P110196	70.4052	477.81	460.431	436.914	458.534	454.074	109.198	69.2934	461.855	481.59	446.313	7.25011	8.48495	8.38033	8.45736	8.31183	8.37446	7.72982	7.1878	8.31611	8.47842	8.46223	Detected	Detected	Detected	Detected	Detected	Detected	Detected	Detected	Detected	Detected	Detected	NM_016323	chr4:89426889-89426948	HERC5	Homo sapiens hect domain and RLD 5 (HERC5), mRNA [NM_016323]	GO:0050688|GO:0005515|GO:0048471|GO:0004842|GO:0016881|GO:0032020|GO:0016874|GO:0000079|GO:0009615|GO:0005829|GO:0005622|GO:0005737|GO:0042787|GO:0045087|GO:0032480|GO:0042296	NM_016323	Hs.26663	51191
A_33_P3325948	23.8749	24.5571	15.1526	32.3217	23.2589	17.8025	35.49	19.2563	25.9473	23.7972	29.5754	5.52719	4.32388	3.89811	4.85137	4.07068	4.13304	5.85204	5.15874	4.22306	4.25905	4.74832	Detected	Compromised	Detected	Detected	Detected	Detected	Compromised	Compromised	Compromised	Detected	Detected		chr21:015163696-015163755
A_23_P63521	21.3998	32.7086	29.5787	27.9404	32.8815	28.1632	19.2107	22.4716	38.6179	31.6937	31.3876	5.34454	4.76924	4.66681	4.65077	4.55016	4.64461	4.78058	5.40745	4.78676	4.71149	4.82642	Detected	Compromised	Detected	Detected	Detected	Detected	Compromised	Compromised	Compromised	Detected	Detected	NM_178429	chr1:152648941-152648999	LCE2C	Homo sapiens late cornified envelope 2C (LCE2C), mRNA [NM_178429]	GO:0031424	NM_178429	Hs.553713	353140
A_23_P109026	34860.7	99343	92609.9	89810.2	87100.9	89382.1	81208.7	32607.1	90513.1	102965	95591.8	16.403	16.1528	16.0966	16.1112	16.0579	16.0932	16.5195	16.3788	16.0696	16.1528	16.1564	Detected	Detected	Detected	Detected	Detected	Detected	Detected	Detected	Detected	Detected	Detected	NM_022358	chr20:43379593-43379652	KCNK15	Homo sapiens potassium channel, subfamily K, member 15 (KCNK15), mRNA [NM_022358]	GO:0005244|GO:0016020|GO:0005267|GO:0016021|GO:0006813|GO:0006811	NM_022358	Hs.528664	60598
A_23_P381449	459.087	1540.52	1415.12	1380.24	1254.21	1427.45	736.562	436.824	1274.6	1526.24	1418.31	10.2378	10.1031	9.96466	10.0599	9.74918	9.99623	10.5989	10.1103	9.76141	10.0763	10.0755	Detected	Detected	Detected	Detected	Detected	Detected	Detected	Detected	Detected	Detected	Detected	NM_003110	chr17:46005939-46005998	SP2	Homo sapiens Sp2 transcription factor (SP2), mRNA [NM_003110]	GO:0005622|GO:0006955|GO:0042826|GO:0006357|GO:0008270|GO:0005634|GO:0003677|GO:0046872	NM_003110	Hs.514276	6668
A_23_P19938	1794.31	4332.92	4203.5	4106.61	4424.5	4115.66	2798.75	1757.69	4356.32	4344.61	4098.78	12.332	11.5604	11.5194	11.6083	11.5942	11.5179	12.3896	12.262	11.5604	11.5387	11.5786	Detected	Detected	Detected	Detected	Detected	Detected	Detected	Detected	Detected	Detected	Detected	NM_006854	chr7:6502520-6502461	KDELR2	Homo sapiens KDEL (Lys-Asp-Glu-Leu) endoplasmic reticulum protein retention receptor 2 (KDELR2), transcript variant 1, mRNA [NM_006854]	GO:0005801|GO:0005794|GO:0016020|GO:0005783|GO:0005789|GO:0004872|GO:0016021|GO:0006621|GO:0016192|GO:0006886|GO:0005046	NM_006854	Hs.654552	11014
A_24_P913339	78.0174	187.024	170.991	158.627	202.349	162.489	67.6499	75.4318	200.307	183.977	167.564	7.4057	7.20097	7.00049	7.06672	7.16209	6.95232	6.92329	7.31415	7.14257	7.16403	7.12381	Detected	Detected	Detected	Detected	Detected	Detected	Detected	Detected	Detected	Detected	Detected	NM_017877	chr2:27003342-27003401	C2orf18	Homo sapiens chromosome 2 open reading frame 18 (C2orf18), mRNA [NM_017877]	GO:0005737|GO:0005794|GO:0016020|GO:0005730|GO:0005634|GO:0016021|GO:0005765|GO:0043231	NM_017877	Hs.516034	54978
A_23_P102320	88.2214	683.543	674.962	644.813	700.922	681.318	60.9812	92.2078	699.03	681.051	650.645	7.604	8.9816	8.91539	8.98882	8.91993	8.94686	6.76834	7.62576	8.90914	8.95461	8.97974	Detected	Detected	Detected	Detected	Detected	Detected	Detected	Detected	Detected	Detected	Detected	NM_138285	chr2:184026315-184026374	NUP35	Homo sapiens nucleoporin 35kDa (NUP35), mRNA [NM_138285]	GO:0031965|GO:0005886|GO:0005975|GO:0005730|GO:0005634|GO:0005635|GO:0015031|GO:0055085|GO:0010827|GO:0008645|GO:0043231|GO:0015758|GO:0005643|GO:0016032|GO:0051028|GO:0045111	NM_138285	Hs.180591	129401
A_23_P120270	143.431	276.005	272.637	264.999	350.228	270.375	308.045	142.709	346.075	276.419	267.233	8.40588	7.74034	7.64431	7.77491	7.94118	7.64547	9.36292	8.3469	7.91058	7.7279	7.76502	Detected	Detected	Detected	Detected	Detected	Detected	Detected	Detected	Detected	Detected	Detected	NM_139279	chr2:47132606-47132547	MCFD2	Homo sapiens multiple coagulation factor deficiency 2 (MCFD2), transcript variant 1, mRNA [NM_139279]	GO:0012507|GO:0005793|GO:0005794|GO:0005783|GO:0005509|GO:0005576|GO:0016192|GO:0015031|GO:0044267|GO:0019752|GO:0043687|GO:0018279	NM_139279	Hs.730655	90411
A_23_P110569	16.3064	62.863	62.3345	58.9922	57.5083	61.4367	19.8277	13.3408	57.5499	65.1051	58.4147	4.89794	5.68569	5.61634	5.69177	5.37416	5.62333	4.83643	4.56563	5.37991	5.72956	5.68058	Detected	Detected	Detected	Detected	Detected	Detected	Detected	Detected	Detected	Detected	Detected	NM_018700	chr5:114460760-114460701	TRIM36	Homo sapiens tripartite motif containing 36 (TRIM36), transcript variant 1, mRNA [NM_018700]	GO:0005622|GO:0005737|GO:0001669|GO:0016874|GO:0008270|GO:0031410|GO:0007340|GO:0005856|GO:0046872	NM_018700	Hs.519514	55521
A_23_P46844	464.279	1920.62	2065.55	1839.07	1817.46	2031.99	297.696	530.995	1867.51	1986.85	1891.65	10.2555	10.413	10.5112	10.4664	10.3147	10.5056	9.30968	10.4159	10.3451	10.4425	10.483	Detected	Detected	Detected	Detected	Detected	Detected	Detected	Detected	Detected	Detected	Detected	NM_030912	chr10:104417554-104417613	TRIM8	Homo sapiens tripartite motif containing 8 (TRIM8), mRNA [NM_030912]	GO:0008150|GO:0005737|GO:0016874|GO:0016605|GO:0005730|GO:0008270|GO:0005634|GO:0046872|GO:0042803|GO:0043231	NM_030912	Hs.336810	81603
A_33_P3310371	22.1553	94.5655	98.7303	99.3131	112.917	99.8309	35.7499	19.1805	111.833	96.1776	95.9499	5.40048	6.25366	6.24746	6.41994	6.32464	6.28907	5.86578	5.15272	6.30874	6.26557	6.35811	Detected	Detected	Detected	Detected	Detected	Detected	Detected	Detected	Detected	Detected	Detected	NR_027436	chrUn_gl000219:78868-58957	LOC283788	Homo sapiens FSHD region gene 1 pseudogene (LOC283788), non-coding RNA [NR_027436]		NR_027436	Hs.653099	283788
A_23_P151820	54.4677	159.292	164.214	151.855	177.708	170.51	37.4109	64.579	178.892	158.111	154.828	6.8469	6.98462	6.9444	7.00787	6.97371	7.01218	5.94453	7.08031	6.97877	6.95639	7.01596	Detected	Detected	Detected	Detected	Detected	Detected	Detected	Detected	Detected	Detected	Detected	NM_024832	chr14:93154782-93154841	RIN3	Homo sapiens Ras and Rab interactor 3 (RIN3), mRNA [NM_024832]	GO:0005515|GO:0007165|GO:0005737|GO:0016023|GO:0005575|GO:0017016|GO:0005769|GO:0006897|GO:0005096	NM_024832	Hs.326822	79890
A_23_P105495	19.7447	25.8904	22.5861	27.3373	26.5625	20.2363	27.2514	18.9563	25.8985	26.763	28.2697	5.21158	4.41024	4.35875	4.62276	4.25549	4.27615	5.38305	5.1308	4.21976	4.45603	4.67948	Detected	Compromised	Detected	Detected	Detected	Detected	Compromised	Compromised	Compromised	Detected	Detected	NM_023922	chr12:11091141-11091082	TAS2R14	Homo sapiens taste receptor, type 2, member 14 (TAS2R14), mRNA [NM_023922]	GO:0050912|GO:0033038|GO:0016020|GO:0007186|GO:0008527|GO:0004872|GO:0016021|GO:0004871|GO:0050896|GO:0001580	NM_023922	Hs.679406	50840
A_23_P101434	99.8421	475.5	465.168	419.367	450.598	462.87	126.715	97.0239	455.839	482.57	434.89	7.80535	8.48	8.39118	8.40458	8.28544	8.40354	7.96415	7.71042	8.29755	8.4807	8.43348	Detected	Detected	Detected	Detected	Detected	Detected	Detected	Detected	Detected	Detected	Detected	NM_033297	chr19:54297367-54297308	NLRP12	Homo sapiens NLR family, pyrin domain containing 12 (NLRP12), transcript variant 1, mRNA [NM_033297]	GO:0005515|GO:0045381|GO:0045751|GO:0006919|GO:0045409|GO:0050710|GO:0005524|GO:0008656|GO:0050711|GO:0031953|GO:0007165|GO:0005737|GO:0008588|GO:0000166|GO:0050718|GO:0050729|GO:0009968|GO:0043124	NM_033297	Hs.631573	91662
A_23_P33196	77.0681	101.622	102.96	97.8483	108.93	97.4791	80.7454	73.3488	108.334	98.2601	97.3866	7.38995	6.35834	6.30469	6.39422	6.27559	6.25131	7.21396	7.27668	6.26712	6.29829	6.37811	Detected	Detected	Detected	Detected	Detected	Detected	Detected	Detected	Detected	Detected	Detected	NM_000393	chr2:189897488-189897429	COL5A2	Homo sapiens collagen, type V, alpha 2 (COL5A2), mRNA [NM_000393]	GO:0005581|GO:0005576|GO:0046332|GO:0048592|GO:0005588|GO:0031012|GO:0003674|GO:0001501|GO:0071230|GO:0007411|GO:0030199|GO:0043588|GO:0005201	NM_000393	Hs.445827	1290
A_23_P162589	90.0402	220.82	215.529	206.149	219.932	217.546	86.0084	93.2394	218.81	224.169	204.569	7.63984	7.42589	7.323	7.42975	7.28628	7.34957	7.32201	7.64742	7.27307	7.43016	7.39734	Detected	Detected	Detected	Detected	Detected	Detected	Detected	Detected	Detected	Detected	Detected	NM_001017535	chr12:48235561-48235502	VDR	Homo sapiens vitamin D (1,25- dihydroxyvitamin D3) receptor (VDR), transcript variant 2, mRNA [NM_001017535]	GO:0060558|GO:0010839|GO:0005515|GO:0034339|GO:0010467|GO:0008624|GO:0003700|GO:0008285|GO:0051929|GO:0003707|GO:0005634|GO:0046872|GO:0005829|GO:0046965|GO:0046697|GO:0010980|GO:0045618|GO:0045944|GO:0009887|GO:0005499|GO:0004872|GO:0006816|GO:0032355|GO:0008434|GO:0005792|GO:0060745|GO:0060058|GO:0007568|GO:0006874|GO:0030315|GO:0007275|GO:0000122|GO:0003677|GO:0043565|GO:0010628|GO:0051592|GO:…	NM_001017535	Hs.524368	7421
A_33_P3264346	22610.4	148978	153731	147575	137029	148852	38068.7	19150.4	143546	155595	152930	15.8761	16.79	16.9232	16.8775	16.8649	16.9195	15.6042	15.741	16.8719	16.7946	16.8583	Detected	Detected	Detected	Detected	Detected	Detected	Detected	Detected	Detected	Detected	Detected		chr16:003050184-003050243
A_24_P369898	18.9738	54.2046	49.6159	49.0243	51.7023	45.127	19.2572	15.258	50.971	44.5516	55.517	5.15003	5.47246	5.32398	5.43613	5.21954	5.23108	4.78586	4.78452	5.20311	5.18836	5.61387	Detected	Compromised	Detected	Detected	Detected	Detected	Detected	Compromised	Detected	Detected	Detected	BC128044	chr17:73616680-73616739	MYO15B	Homo sapiens cDNA clone IMAGE:40078433. [BC128044]			Hs.390817	80022
A_33_P3238461	9034.9	24535.6	24527.6	25118.4	22627	23546.5	11576.7	9815.55	22327	24916.6	24385.9	14.6925	13.9973	14.0665	14.2431	14.0095	14.0399	14.2333	14.7952	13.9697	14.0095	14.1588	Detected	Detected	Detected	Detected	Detected	Detected	Compromised	Detected	Compromised	Detected	Detected		chr2:016010261-016010320
A_23_P123539	146.503	851.176	848.096	760.175	828.274	832.608	196.273	158.32	842.786	869.857	768.693	8.44251	9.28009	9.23199	9.22164	9.16712	9.22523	8.65251	8.51188	9.18879	9.29166	9.2164	Detected	Detected	Detected	Detected	Detected	Detected	Detected	Detected	Detected	Detected	Detected	NM_002717	chr8:26228096-26228155	PPP2R2A	Homo sapiens protein phosphatase 2, regulatory subunit B, alpha (PPP2R2A), transcript variant 1, mRNA [NM_002717]	GO:0005515|GO:0007165|GO:0006470|GO:0016070|GO:0016071|GO:0008601|GO:0000159|GO:0004722|GO:0005829	NM_002717	Hs.146339	5520
A_23_P119143	17.3896	36.9059	69.3252	40.5553	48.8578	44.0031	34.5479	18.5618	52.9881	35.2555	41.7412	5.00888	4.94224	5.76569	5.1736	5.1412	5.19692	5.80928	5.09753	5.26182	4.86489	5.22048	Detected	Detected	Detected	Detected	Detected	Detected	Detected	Compromised	Detected	Detected	Detected	NM_003259	chr19:10407322-10407381	ICAM5	Homo sapiens intercellular adhesion molecule 5, telencephalin (ICAM5), mRNA [NM_003259]	GO:0016337|GO:0005886|GO:0005887	NM_003259	Hs.465862	7087
A_23_P120125	22.8381	21.7674	22.3119	21.5958	13.215	21.9281	36.4542	24.1862	15.1757	21.7393	25.3809	5.45548	4.1206	4.34163	4.27573	3.40488	4.36419	5.9021	5.53246	3.55692	4.11184	4.53	Detected	Compromised	Detected	Detected	Detected	Detected	Compromised	Compromised	Compromised	Detected	Detected	NM_199235	chr2:3691943-3692002	COLEC11	Homo sapiens collectin sub-family member 11 (COLEC11), transcript variant 2, mRNA [NM_199235]	GO:0032502|GO:0005581|GO:0005488|GO:0005529|GO:0007275|GO:0005576|GO:0005537	NM_199235	Hs.32603	78989
A_23_P206369	768.88	3799.13	3963.74	3707.92	3817.12	3954.22	670.776	755.9	3888.62	3922.94	3889.05	11.0431	11.3782	11.4356	11.4598	11.3716	11.4521	10.4589	10.9742	11.3889	11.4012	11.5041	Detected	Detected	Detected	Detected	Detected	Detected	Detected	Detected	Detected	Detected	Detected	NM_014187	chr16:67263111-67263170	TMEM208	Homo sapiens transmembrane protein 208 (TMEM208), mRNA [NM_014187]	GO:0016020|GO:0016021	NM_014187	Hs.433203	29100
A_33_P3214782	29.7621	28.6291	29.97	29.5452	42.41	30.6899	41.8093	15.4705	48.1675	24.5381	28.9782	5.87969	4.57312	4.68707	4.73032	4.9212	4.75348	6.14248	4.80713	5.11615	4.31005	4.71718	Detected	Compromised	Detected	Detected	Detected	Detected	Detected	Compromised	Compromised	Detected	Detected		chr3:129599123-129599064
A_33_P3260307	15579.4	77443.6	71740.5	72887.8	71737.1	68115.9	83112.2	13201.3	75089.4	80395.4	76329.6	15.4361	15.741	15.6887	15.8292	15.7669	15.639	16.5516	15.2796	15.8095	15.7465	15.8543	Detected	Detected	Detected	Detected	Detected	Detected	Detected	Detected	Detected	Detected	Detected	NM_001042476	chr16:8946862-8946803	CARHSP1	Homo sapiens calcium regulated heat stable protein 1, 24kDa (CARHSP1), transcript variant 2, mRNA [NM_001042476]	GO:0043488|GO:0006355|GO:0019902|GO:0003723|GO:0005625|GO:0003677|GO:0005829|GO:0005622|GO:0035556|GO:0005737|GO:0000932|GO:0000177|GO:0003730|GO:0043186	NM_001042476	Hs.632184	23589
A_23_P10182	11.6241	50.3948	38.4876	43.9289	49.2473	39.6707	26.2052	11.2378	50.1558	50.6852	43.4896	4.32455	5.37713	4.99629	5.28203	5.15145	5.06206	5.31861	4.28653	5.17778	5.36861	5.26689	Detected	Compromised	Detected	Detected	Detected	Detected	Detected	Compromised	Detected	Detected	Detected	NM_003500	chr3:58490967-58490908	ACOX2	Homo sapiens acyl-CoA oxidase 2, branched chain (ACOX2), mRNA [NM_003500]	GO:0005504|GO:0016402|GO:0005782|GO:0006699|GO:0033791|GO:0050660|GO:0003997|GO:0006631|GO:0003995|GO:0008206|GO:0033540|GO:0044255|GO:0005777	NM_003500	Hs.444959	8309
A_23_P11025	508.328	415.07	405.376	384.952	433.404	406.736	829.453	556.845	433.894	412.907	385.604	10.395	8.28733	8.20442	8.28485	8.23297	8.22164	10.7538	10.4835	8.22945	8.26263	8.26755	Detected	Detected	Detected	Detected	Detected	Detected	Detected	Detected	Detected	Detected	Detected	NM_001178106	chrX:152141632-152141691	ZNF185	Homo sapiens zinc finger protein 185 (LIM domain) (ZNF185), transcript variant 1, mRNA [NM_001178106]	GO:0005737|GO:0030054|GO:0008270|GO:0005856|GO:0005925|GO:0046872	NM_001178106	Hs.16622	7739
A_24_P940921	973.371	4325.03	4299.55	3834.5	4337.46	4244.85	262.375	986.251	4417.49	4347.59	3911.4	11.3918	11.5573	11.5643	11.5111	11.5643	11.5625	9.11395	11.3698	11.5779	11.5413	11.5179	Detected	Detected	Detected	Detected	Detected	Detected	Detected	Detected	Detected	Detected	Detected	NM_015046	chr9:135137022-135136963	SETX	Homo sapiens senataxin (SETX), mRNA [NM_015046]	GO:0008219|GO:0006396|GO:0005737|GO:0016787|GO:0000166|GO:0005730|GO:0005654|GO:0005634|GO:0005524|GO:0003677|GO:0003678|GO:0006302	NM_015046	Hs.460317	23064
A_23_P114689	16.1216	23.8676	19.6472	27.182	26.7709	17.7695	29.324	16.2853	27.4473	26.5105	28.8303	4.87975	4.27598	4.19932	4.61216	4.26555	4.13107	5.52204	4.89332	4.31072	4.43431	4.70915	Detected	Compromised	Detected	Detected	Detected	Detected	Compromised	Compromised	Compromised	Detected	Detected	NM_017707	chr1:23755346-23755287	ASAP3	Homo sapiens ArfGAP with SH3 domain, ankyrin repeat and PH domain 3 (ASAP3), transcript variant 1, mRNA [NM_017707]	GO:0008060|GO:0005737|GO:0032312|GO:0008270|GO:0046872	NM_017707	Hs.437379	55616
A_23_P252748	159.404	1043.68	1066.47	998.813	1087.55	1055.29	164.276	158.55	1100.44	1064.42	1011.18	8.57748	9.56477	9.56318	9.61002	9.55053	9.5612	8.38132	8.51298	9.56079	9.57482	9.60508	Detected	Detected	Detected	Detected	Detected	Detected	Detected	Detected	Detected	Detected	Detected	NM_007152	chr11:3380673-3380614	ZNF195	Homo sapiens zinc finger protein 195 (ZNF195), transcript variant 3, mRNA [NM_007152]	GO:0005622|GO:0006355|GO:0008270|GO:0005634|GO:0003677|GO:0046872	NM_007152	Hs.386294	7748
A_23_P120467	35.2496	74.4075	69.993	61.4121	70.6017	69.8294	31.6367	31.9456	70.686	77.0259	65.3396	6.13997	5.92983	5.7775	5.74547	5.66671	5.78941	5.65425	5.97246	5.66188	5.96371	5.83119	Detected	Detected	Detected	Detected	Detected	Detected	Detected	Detected	Detected	Detected	Detected	NM_199427	chr20:50700673-50700614	ZFP64	Homo sapiens zinc finger protein 64 homolog (mouse) (ZFP64), transcript variant 4, mRNA [NM_199427]	GO:0005622|GO:0006355|GO:0008270|GO:0005634|GO:0003676|GO:0003677|GO:0046872	NM_199427	Hs.473082	55734
A_23_P422044	6188.85	25727.2	22327.1	18155.3	19553.7	21813.8	35985.4	5115.99	20692.5	24703	16608.2	14.1663	14.073	13.9338	13.7699	13.7699	13.9257	15.5599	13.8921	13.8475	13.9973	13.5994	Detected	Detected	Detected	Detected	Compromised	Compromised	Detected	Compromised	Detected	Detected	Detected	NM_032009	chr5:140720840-140720899	PCDHGA2	Homo sapiens protocadherin gamma subfamily A, 2 (PCDHGA2), transcript variant 2, mRNA [NM_032009]	GO:0005886|GO:0005509|GO:0016021|GO:0007155|GO:0007156	NM_032009	Hs.368160	56113
A_33_P3267607	148.151	155.207	131.7	139.004	142.404	136.882	1162.62	135.201	140.918	150.605	139.548	8.46186	6.94414	6.63601	6.88079	6.64736	6.70184	11.2194	8.25956	6.62376	6.88953	6.87079	Detected	Detected	Detected	Detected	Detected	Detected	Detected	Detected	Detected	Detected	Detected	BC039551	chr4:153855732-153855673	LOC729870	Homo sapiens, clone IMAGE:5762932, mRNA. [BC039551]			Hs.310357	729870
A_33_P3335902	14.6793	122.054	152.725	112.2	122.825	150.395	5	28.2478	119.716	121.847	116.311	4.71847	6.62785	6.84173	6.59993	6.44611	6.84009	2.67443	5.77873	6.40371	6.60821	6.62964	Compromised	Detected	Detected	Detected	Detected	Detected	Detected	Detected	Detected	Detected	Detected	NM_001184768	chrX:100870867-100870808	ARMCX6	Homo sapiens armadillo repeat containing, X-linked 6 (ARMCX6), transcript variant 3, mRNA [NM_001184768]	GO:0016020|GO:0016021	NM_001184768	Hs.83530	54470
A_33_P3349637	126.479	303.762	318.464	293.341	308.32	318.873	718.161	131.232	313.7	302.822	304.589	8.20379	7.86782	7.87347	7.90949	7.75265	7.88612	10.5619	8.20592	7.77141	7.84475	7.94046	Detected	Detected	Detected	Detected	Detected	Detected	Detected	Detected	Detected	Detected	Detected	NM_002587	chr5:141242277-141242218	PCDH1	Homo sapiens protocadherin 1 (PCDH1), transcript variant 1, mRNA [NM_002587]	GO:0005886|GO:0005911|GO:0005887|GO:0005509|GO:0007267|GO:0007155|GO:0007156|GO:0007399	NM_002587	Hs.79769	5097
A_23_P169470	426.842	2055.23	2107.07	1938.33	2072.01	2063.93	350.291	427.898	2113.71	2099.55	1968.82	10.1244	10.5069	10.5359	10.54	10.4888	10.5218	9.5476	10.079	10.5059	10.5143	10.5393	Detected	Detected	Detected	Detected	Detected	Detected	Detected	Detected	Detected	Detected	Detected	NM_001261	chr9:130552256-130552315	CDK9	Homo sapiens cyclin-dependent kinase 9 (CDK9), mRNA [NM_001261]	GO:0005515|GO:0071157|GO:0010467|GO:0006368|GO:0006367|GO:0044212|GO:0006366|GO:0008283|GO:0005634|GO:0043231|GO:0005737|GO:0000166|GO:0016032|GO:0006355|GO:0005730|GO:0031056|GO:0005524|GO:0003677|GO:0008023|GO:0008353|GO:0050434|GO:0007049|GO:0004672|GO:0006282|GO:0071345|GO:0016605|GO:0017069|GO:0005654|GO:0006468|GO:0043111|GO:0004693	NM_001261	Hs.150423	1025
A_33_P3412375	35.9304	4816	5567.75	4641.05	5224.03	5332.22	32.8593	34.8959	5477.73	4913.53	4768.13	6.17082	11.7115	11.9479	11.8	11.8304	11.9102	5.72311	6.11367	11.8848	11.7215	11.8131	Detected	Detected	Detected	Detected	Detected	Detected	Detected	Detected	Detected	Detected	Detected	AK124996	chr10:27389993-27390053		Homo sapiens cDNA FLJ43006 fis, clone BRTHA2013707. [AK124996]			Hs.707548
A_23_P112159	1616.36	2107.61	2167.44	1965.74	2176.62	2122.54	4959.11	1629.53	2186.46	2125.22	1988.93	12.1468	10.5371	10.5729	10.5583	10.5571	10.5659	13.1704	12.1301	10.5511	10.5291	10.5568	Detected	Detected	Detected	Detected	Detected	Detected	Detected	Detected	Detected	Detected	Detected	NM_012154	chr8:141542006-141541947	EIF2C2	Homo sapiens eukaryotic translation initiation factor 2C, 2 (EIF2C2), transcript variant 1, mRNA [NM_012154]	GO:0005515|GO:0003743|GO:0005634|GO:0031047|GO:0006412|GO:0035279|GO:0006413|GO:0046872|GO:0005829|GO:0016442|GO:0035068|GO:0070551|GO:0005737|GO:0000932|GO:0031054|GO:0045947|GO:0000340|GO:0006355|GO:0006417|GO:0035278|GO:0004519|GO:0016787|GO:0035197|GO:0030529|GO:0005844|GO:0005845	NM_012154	Hs.449415	27161
A_23_P109442	263.899	1216.86	1251.6	1149.88	1213.32	1241.13	83.6057	274.421	1229.98	1254.06	1174.42	9.35702	9.78296	9.79209	9.80383	9.70393	9.79653	7.27212	9.37603	9.71047	9.80558	9.81212	Detected	Detected	Detected	Detected	Detected	Detected	Detected	Detected	Detected	Detected	Detected	NM_022081	chr22:26848159-26848100	HPS4	Homo sapiens Hermansky-Pudlak syndrome 4 (HPS4), transcript variant 1, mRNA [NM_022081]	GO:0005515|GO:0042470|GO:0006996|GO:0042827|GO:0050821|GO:0005624|GO:0030318|GO:0006605|GO:0005764|GO:0042803|GO:0007599|GO:0005737|GO:0007596|GO:0046983|GO:0016023|GO:0007040|GO:0048075	NM_022081	Hs.474436	89781
A_23_P131024	39.9398	183.134	184.736	164.822	184.895	181.277	19.2807	42.0099	176.906	188.16	163.409	6.34535	7.17127	7.11105	7.11512	7.03147	7.10082	4.78706	6.39888	6.96209	7.19206	7.08805	Detected	Detected	Detected	Detected	Detected	Detected	Detected	Detected	Detected	Detected	Detected	NM_014383	chr19:36207866-36207925	ZBTB32	Homo sapiens zinc finger and BTB domain containing 32 (ZBTB32), mRNA [NM_014383]	GO:0030097|GO:0006355|GO:0006366|GO:0003714|GO:0005634|GO:0000122|GO:0000228|GO:0001817|GO:0003677|GO:0046872|GO:0005622|GO:0006281|GO:0042098|GO:0005654|GO:0008270	NM_014383	Hs.99430	27033
A_24_P9671	217.791	1563.7	1547.94	1294.99	1388.02	1511.35	223.79	215.295	1432.86	1589.4	1295.74	9.07589	10.1244	10.0954	9.97553	9.90711	10.0795	8.87071	8.99723	9.94619	10.1277	9.94808	Detected	Detected	Detected	Detected	Detected	Detected	Detected	Detected	Detected	Detected	Detected	NM_001539	chr9:33036682-33037066	DNAJA1	Homo sapiens DnaJ (Hsp40) homolog, subfamily A, member 1 (DNAJA1), mRNA [NM_001539]	GO:0006986|GO:0009408|GO:0005625|GO:0007283|GO:0030317|GO:0005524|GO:0046872|GO:0016020|GO:0006457|GO:0042769|GO:0031072|GO:0051082|GO:0030521|GO:0050750	NM_001539	Hs.445203	3301
A_33_P3346826	247.451	683.265	717.447	683.502	683.125	703.834	206.535	253.568	707.303	700.763	714.874	9.26497	8.98025	8.99881	9.07296	8.88036	8.98936	8.73712	9.26232	8.92554	8.99288	9.11505	Detected	Detected	Detected	Detected	Detected	Detected	Detected	Detected	Detected	Detected	Detected	NM_001012633	chr16:3119014-3119073	IL32	Homo sapiens interleukin 32 (IL32), transcript variant 4, mRNA [NM_001012633]	GO:0006955|GO:0006952|GO:0005576|GO:0007155|GO:0005615|GO:0005125	NM_001012633	Hs.943	9235
A_23_P112289	394.709	430.883	427.157	404.726	422.237	417.494	705.295	398.654	424.333	434.372	420.642	9.99982	8.34188	8.27505	8.35359	8.19298	8.25992	10.538	9.96466	8.19769	8.33053	8.38736	Detected	Detected	Detected	Detected	Detected	Detected	Detected	Detected	Detected	Detected	Detected	NM_003275	chr9:100362821-100362880	TMOD1	Homo sapiens tropomodulin 1 (TMOD1), transcript variant 1, mRNA [NM_003275]	GO:0005737|GO:0030049|GO:0016020|GO:0008180|GO:0030239|GO:0030863|GO:0005634|GO:0003779|GO:0030016|GO:0005856|GO:0005523|GO:0005829	NM_003275	Hs.404289	7111
A_24_P729905	49.3784	183.81	179.738	176.222	177.812	162.923	26.2622	46.016	176.571	182.34	179.93	6.69648	7.17695	7.07293	7.20287	6.97478	6.9558	5.32369	6.53839	6.95898	7.15265	7.21928	Detected	Detected	Detected	Detected	Detected	Detected	Detected	Detected	Detected	Detected	Detected	NM_001077685	chr10:51483236-51483177	AGAP7	Homo sapiens ArfGAP with GTPase domain, ankyrin repeat and PH domain 7 (AGAP7), mRNA [NM_001077685]	GO:0008060|GO:0032312|GO:0008270|GO:0046872	NM_001077685	Hs.528346	653268
A_33_P3377005	128.042	463.038	480.055	413.729	458.574	466.746	129.928	119.398	475.458	455.461	416.82	8.22581	8.44251	8.4328	8.38663	8.31246	8.41569	8.01719	8.05363	8.35629	8.39727	8.37713	Detected	Detected	Detected	Detected	Detected	Detected	Detected	Detected	Detected	Detected	Detected	NM_173573	chr11:554917-554858	C11orf35	Homo sapiens chromosome 11 open reading frame 35 (C11orf35), mRNA [NM_173573]		NM_173573	Hs.669395	256329
A_24_P270769	1219.52	4699.95	4792.4	4592.17	4656.57	4770.05	1064.05	1200.78	4840.33	4725.26	4649.15	11.7288	11.6714	11.7137	11.7764	11.6659	11.7267	11.0879	11.679	11.7109	11.6619	11.776	Detected	Detected	Detected	Detected	Detected	Detected	Detected	Detected	Detected	Detected	Detected	NM_018206	chr16:46694239-46694180	VPS35	Homo sapiens vacuolar protein sorting 35 homolog (S. cerevisiae) (VPS35), mRNA [NM_018206]	GO:0005515|GO:0005737|GO:0016020|GO:0042147|GO:0015031|GO:0005829|GO:0005768	NM_018206	Hs.454528	55737
A_23_P123563	12370.4	51034.2	51812.2	48229.7	50675.6	50815.4	10272.7	12684.8	51542.5	52415.1	49414.2	15.1245	15.1245	15.1694	15.2129	15.2129	15.1935	14.0952	15.2174	15.1872	15.1245	15.2058	Detected	Detected	Detected	Detected	Detected	Detected	Detected	Detected	Detected	Detected	Detected	NM_001010	chr9:19376365-19376306	RPS6	Homo sapiens ribosomal protein S6 (RPS6), mRNA [NM_001010]	GO:0008286|GO:0005515|GO:0010467|GO:0006364|GO:0015935|GO:0019058|GO:0005634|GO:0006412|GO:0006414|GO:0005829|GO:0005622|GO:0005737|GO:0016032|GO:0042274|GO:0000028|GO:0031929|GO:0043065|GO:0003735|GO:0016070|GO:0019901|GO:0016071|GO:0019083|GO:0005730|GO:0042593|GO:0006415|GO:0022627|GO:0030529|GO:0031018|GO:0044267	NM_001010	Hs.408073	6194
A_33_P3241696	498.185	678.081	679.1	685.083	969.714	673.287	776.705	490.59	1010.78	723.647	709.695	10.3636	8.97019	8.92136	9.07609	9.39152	8.92954	10.6714	10.286	9.43492	9.03926	9.104	Detected	Detected	Detected	Detected	Detected	Detected	Detected	Detected	Detected	Detected	Detected	BC003597	chr5:33951653-33951594	SLC45A2	solute carrier family 45, member 2 [Source:HGNC Symbol;Acc:16472] [ENST00000345083]	GO:0033162|GO:0042438|GO:0016020|GO:0016021|GO:0055085|GO:0007601|GO:0050896|GO:0048066		Hs.278962	51151
A_23_P105562	687.251	710.114	780.639	791.407	1061.01	781.794	1172.65	624.927	1062.27	718.909	795.797	10.8743	9.02993	9.11662	9.28236	9.51368	9.13617	11.239	10.6721	9.50421	9.03033	9.2701	Detected	Detected	Detected	Detected	Detected	Detected	Detected	Detected	Detected	Detected	Detected	NM_000552	chr12:6058242-6058183	VWF	Homo sapiens von Willebrand factor (VWF), mRNA [NM_000552]	GO:0005515|GO:0005783|GO:0005518|GO:0051087|GO:0002020|GO:0042803|GO:0001948|GO:0019865|GO:0031091|GO:0051260|GO:0031093|GO:0007155|GO:0033093|GO:0031589|GO:0005578|GO:0009611|GO:0030168|GO:0005576|GO:0001890|GO:0001889|GO:0007599|GO:0031012|GO:0047485|GO:0005178|GO:0007596|GO:0007597|GO:0002576|GO:0009897	NM_000552	Hs.440848	7450
A_23_P115356	719.197	1865.49	1881.49	1676.01	1845.87	1850.22	524.473	758.389	1853.99	1882.25	1730.74	10.9469	10.3713	10.3722	10.3268	10.3381	10.3643	10.1201	10.9795	10.333	10.369	10.3524	Detected	Detected	Detected	Detected	Detected	Detected	Detected	Detected	Detected	Detected	Detected	NM_003689	chr1:19630652-19630593	AKR7A2	Homo sapiens aldo-keto reductase family 7, member A2 (aflatoxin aldehyde reductase) (AKR7A2), mRNA [NM_003689]	GO:0004032|GO:0005737|GO:0005794|GO:0005975|GO:0016491|GO:0006081|GO:0009055|GO:0016616	NM_003689	Hs.571886	8574
A_23_P112634	154.527	878.398	876.204	790.84	885.791	861.576	38.1341	159.043	899.951	875.703	794.606	8.52946	9.32351	9.27866	9.28108	9.26333	9.2744	5.97925	8.52022	9.2759	9.29827	9.26659	Detected	Detected	Detected	Detected	Detected	Detected	Detected	Detected	Detected	Detected	Detected	NM_174921	chr4:39553321-39553262	C4orf34	Homo sapiens chromosome 4 open reading frame 34 (C4orf34), mRNA [NM_174921]	GO:0016020|GO:0016021	NM_174921	Hs.576320	201895
A_33_P3354851	1149.82	6334.58	5486.63	5590.97	7002.94	5323.74	2610.84	1136.71	7073.24	6457.25	5668.59	11.6424	12.1051	11.9269	12.063	12.2467	11.9059	12.2976	11.5964	12.253	12.109	12.0624	Detected	Detected	Detected	Detected	Detected	Detected	Detected	Detected	Detected	Detected	Detected	X58768	chr14:22636811-22636870		T cell receptor alpha variable 30 [Source:HGNC Symbol;Acc:12129] [ENST00000557168]			Hs.495158
A_24_P71973	96.9268	72.283	64.8776	68.9725	93.1507	60.8307	130.064	92.5443	97.5061	73.1518	68.1985	7.75228	5.88723	5.67774	5.91037	6.05203	5.61348	8.01955	7.63389	6.11465	5.89226	5.89123	Detected	Detected	Detected	Detected	Detected	Detected	Detected	Compromised	Detected	Detected	Detected	NM_002253	chr4:55945456-55945397	KDR	Homo sapiens kinase insert domain receptor (a type III receptor tyrosine kinase) (KDR), mRNA [NM_002253]	GO:0005515|GO:0035584|GO:0008360|GO:0051879|GO:0046777|GO:0000166|GO:0044419|GO:0043129|GO:0070374|GO:0045446|GO:0001945|GO:0030335|GO:0048286|GO:0007275|GO:0014068|GO:0018108|GO:0010595|GO:0005178|GO:0045165|GO:0005887|GO:0009897|GO:0008284|GO:0035924|GO:0005886|GO:0005634|GO:0051894|GO:0055074|GO:0050927|GO:0005737|GO:0001541|GO:0019838|GO:0004872|GO:0005021|GO:0048469|GO:0035162|GO:0048010|GO:…	NM_002253	Hs.479756	3791
A_24_P272451	18.5038	38.9018	39.0083	46.9914	39.9269	33.6668	57.8127	16.3269	43.217	43.5587	41.9702	5.11255	5.02265	5.01522	5.37991	4.83308	4.86564	6.67636	4.89745	4.95064	5.15675	5.22774	Detected	Compromised	Detected	Detected	Detected	Detected	Compromised	Compromised	Compromised	Detected	Detected	AK057142	chr17:5116499-5116440	C17orf87	Homo sapiens cDNA FLJ32580 fis, clone SPLEN2000270. [AK057142]	GO:0016020|GO:0016021		Hs.462080	388325
A_33_P3251252	750.236	1083.09	1091.48	1190.68	1667.63	1074.57	1364.71	742.189	1620.17	1075.67	1199.18	11.0033	9.61761	9.59684	9.85247	10.1815	9.59194	11.4526	10.9448	10.1315	9.58893	9.83522	Detected	Detected	Detected	Detected	Detected	Detected	Detected	Detected	Detected	Detected	Detected		chr3:045718927-045718868
A_24_P93741	210.274	787.098	785.575	714.233	777.533	761.806	244.784	211.284	806.976	795.571	728.759	9.02021	9.16461	9.1251	9.1341	9.07837	9.09891	9.0133	8.97019	9.11821	9.16215	9.14435	Detected	Detected	Detected	Detected	Detected	Detected	Detected	Detected	Detected	Detected	Detected	NM_052859	chr3:53122589-53122530	RFT1	Homo sapiens RFT1 homolog (S. cerevisiae) (RFT1), mRNA [NM_052859]	GO:0016020|GO:0006810|GO:0008643|GO:0016021|GO:0006488|GO:0044267|GO:0005319|GO:0043687|GO:0018279	NM_052859	Hs.631910	91869
A_33_P3284763	373.873	498.148	510.519	516.4	779.987	518.185	716.285	398.779	772.327	496.936	524.746	9.92349	8.53557	8.52476	8.68488	9.08233	8.56291	10.5578	9.96497	9.05942	8.51634	8.68448	Detected	Detected	Detected	Detected	Detected	Detected	Detected	Detected	Detected	Detected	Detected	NM_004021	chrX:31152279-31152220	DMD	Homo sapiens dystrophin (DMD), transcript variant Dp140b, mRNA [NM_004021]	GO:0050998|GO:0005515|GO:0030018|GO:0030055|GO:0002162|GO:0002166|GO:0045202|GO:0005634|GO:0046872|GO:0046716|GO:0005829|GO:0021629|GO:0005737|GO:0016010|GO:0005856|GO:0008307|GO:0044306|GO:0005792|GO:0006355|GO:0030049|GO:0009986|GO:0043043|GO:0003779|GO:0045213|GO:0005626|GO:0030165|GO:0042383|GO:0005178|GO:0007517|GO:0007519|GO:0048812|GO:0043034|GO:0005200|GO:0045121|GO:0008270	NM_004021	Hs.495912	1756
A_23_P122863	16.0608	23.0798	23.6819	24.7809	26.8261	21.9703	247.215	15.5726	26.7925	23.3837	26.0523	4.87653	4.21739	4.40744	4.4742	4.26736	4.36596	9.02939	4.81719	4.2756	4.2308	4.56857	Detected	Compromised	Detected	Detected	Detected	Detected	Compromised	Compromised	Compromised	Detected	Detected	NM_001001555	chr7:50657786-50657752	GRB10	Homo sapiens growth factor receptor-bound protein 10 (GRB10), transcript variant 4, mRNA [NM_001001555]	GO:0005515|GO:0008286|GO:0030949|GO:0032868|GO:0005886|GO:0046627|GO:0005158|GO:0030178|GO:0045719|GO:0005829|GO:0042326|GO:0007165|GO:0005737|GO:0005070|GO:0046325|GO:0048009|GO:0042327	NM_001001555	Hs.164060	2887
A_23_P120710	329.61	2059.49	2018.98	1839.14	2009.61	2000.7	144.177	360.895	2018.42	2072.99	1896.62	9.72014	10.5097	10.4787	10.4669	10.4496	10.4826	8.17814	9.81957	10.4462	10.4969	10.485	Detected	Detected	Detected	Detected	Detected	Detected	Detected	Detected	Detected	Detected	Detected	NM_003316	chr21:38574855-38574914	TTC3	Homo sapiens tetratricopeptide repeat domain 3 (TTC3), transcript variant 1, mRNA [NM_003316]	GO:0005515|GO:0005773|GO:0006511|GO:0004842|GO:0016874|GO:0005730|GO:0005634|GO:0046872|GO:0005739|GO:0045665|GO:0010771|GO:0008270|GO:0070936	NM_003316	Hs.368214	7267
A_24_P167970	30.8974	66.4574	78.2106	72.0631	84.313	73.5821	52.5881	25.3069	83.3648	64.8718	72.3526	5.94904	5.76522	5.92815	5.96708	5.90737	5.86386	6.52491	5.6028	5.88723	5.72376	5.96968	Detected	Detected	Detected	Detected	Detected	Detected	Detected	Detected	Detected	Detected	Detected	NM_004608	chr16:30100056-30099920	TBX6	Homo sapiens T-box 6 (TBX6), mRNA [NM_004608]	GO:0003700|GO:0001707|GO:0001708|GO:0023019|GO:0007498|GO:0007275|GO:0005634|GO:0009653|GO:0003677	NM_004608	Hs.198301	6911
A_23_P9711	239.412	430.526	377.039	440.591	593.555	387.412	382.424	229.783	594.334	441.048	446.79	9.21905	8.34036	8.10123	8.46655	8.69309	8.15727	9.66699	9.1098	8.68403	8.35407	8.46492	Detected	Detected	Detected	Detected	Detected	Detected	Detected	Detected	Detected	Detected	Detected	NM_006040	chr16:26148944-26149003	HS3ST4	Homo sapiens heparan sulfate (glucosamine) 3-O-sulfotransferase 4 (HS3ST4), mRNA [NM_006040]	GO:0005794|GO:0016020|GO:0000139|GO:0008146|GO:0005576|GO:0016021|GO:0008467|GO:0016740|GO:0030201	NM_006040	Hs.655275	9951
A_23_P82299	1053.3	6824.95	6990.58	6399.91	6887.43	6878.35	874.984	1140.94	7032.95	7177.99	6630.31	11.5121	12.1878	12.2669	12.2609	12.2295	12.2639	10.8249	11.6047	12.2389	12.244	12.289	Detected	Detected	Detected	Detected	Detected	Detected	Detected	Detected	Detected	Detected	Detected	NM_145030	chr7:100032975-100032916	PPP1R35	Homo sapiens protein phosphatase 1, regulatory subunit 35 (PPP1R35), mRNA [NM_145030]	GO:0019902|GO:0010923	NM_145030	Hs.413359	221908
A_33_P3878964	113.835	571.917	573.622	540.3	587.96	569.203	89.7108	114.768	585.039	559.618	535.404	8.01607	8.73358	8.69	8.74703	8.67734	8.69426	7.39071	7.99313	8.66281	8.68488	8.70983	Detected	Detected	Detected	Detected	Detected	Detected	Detected	Detected	Detected	Detected	Detected	NM_024953	chr12:112465702-112465643	NAA25	Homo sapiens N(alpha)-acetyltransferase 25, NatB auxiliary subunit (NAA25), mRNA [NM_024953]	GO:0005737|GO:0005488	NM_024953	Hs.530941	80018
A_24_P934800	37.5928	140.011	141.81	148.997	153.835	139.752	64.5708	45.1832	165.689	133.682	146.294	6.24184	6.80229	6.73932	6.97841	6.76663	6.72974	6.85622	6.51177	6.86536	6.72748	6.94115	Detected	Detected	Detected	Detected	Detected	Detected	Detected	Detected	Detected	Detected	Detected	NM_001142725	chr16:20808395-20808336	ERI2	Homo sapiens ERI1 exoribonuclease family member 2 (ERI2), transcript variant 1, mRNA [NM_001142725]	GO:0005622|GO:0004527|GO:0016787|GO:0008270|GO:0003676|GO:0046872	NM_001142725	Hs.248437	112479
A_23_P74290	284.501	3082.22	3075.81	2917.8	3188.61	3068.97	3140.05	300.884	3192.79	3077.52	2933.51	9.48372	11.0756	11.0849	11.125	11.1133	11.0979	12.5409	9.51787	11.1038	11.0613	11.1096	Detected	Detected	Detected	Detected	Detected	Detected	Detected	Detected	Detected	Detected	Detected	NM_052942	chr1:89726446-89726387	GBP5	Homo sapiens guanylate binding protein 5 (GBP5), transcript variant 1, mRNA [NM_052942]	GO:0071346|GO:0005886|GO:0000166|GO:0003924|GO:0031410|GO:0005525	NM_052942	Hs.513726	115362
A_23_P113825	52.9864	316.16	327.108	309.166	324.35	324.077	172.824	49.92	327.084	330.191	313.904	6.80164	7.92301	7.90695	7.98125	7.82545	7.91019	8.46012	6.66377	7.83114	7.96344	7.98294	Detected	Detected	Detected	Detected	Detected	Detected	Detected	Detected	Detected	Detected	Detected	NM_144653	chr9:138903283-138903224	NACC2	Homo sapiens NACC family member 2, BEN and BTB (POZ) domain containing (NACC2), mRNA [NM_144653]	GO:0016604|GO:0008284|GO:0051260|GO:0005634|GO:0045892	NM_144653	Hs.112895	138151
A_24_P115007	474.939	843.225	874.472	717.932	869.203	869.761	1069.56	491.928	875.32	858.499	726.224	10.286	9.2676	9.27517	9.14156	9.23573	9.28827	11.0979	10.2896	9.2375	9.2744	9.13936	Detected	Detected	Detected	Detected	Detected	Detected	Detected	Detected	Detected	Detected	Detected	NM_170740	chr6:24536869-24536928	ALDH5A1	Homo sapiens aldehyde dehydrogenase 5 family, member A1 (ALDH5A1), nuclear gene encoding mitochondrial protein, transcript variant 1, mRNA [NM_170740]	GO:0004777|GO:0006536|GO:0046459|GO:0006749|GO:0007268|GO:0005625|GO:0006083|GO:0007417|GO:0042803|GO:0007269|GO:0006681|GO:0022904|GO:0005739|GO:0051289|GO:0006105|GO:0005759|GO:0016491|GO:0009450|GO:0006006|GO:0006650|GO:0042135|GO:0006541	NM_170740	Hs.371723	7915
A_23_P63178	248.865	1697.09	1874.96	1783.51	1937.55	1901.25	201.578	299.984	1909.36	1585.53	1798.51	9.2724	10.2373	10.3673	10.418	10.4024	10.4037	8.69792	9.51286	10.3762	10.1266	10.4061	Detected	Detected	Detected	Detected	Detected	Detected	Detected	Detected	Detected	Detected	Detected	NM_005644	chr1:28929789-28929730	TAF12	Homo sapiens TAF12 RNA polymerase II, TATA box binding protein (TBP)-associated factor, 20kDa (TAF12), transcript variant 2, mRNA [NM_005644]	GO:0005515|GO:0010467|GO:0006352|GO:0006368|GO:0003700|GO:0005669|GO:0006367|GO:0006366|GO:0030914|GO:0003713|GO:0005634|GO:0003677|GO:0033276|GO:0051091|GO:0043966|GO:0000125|GO:0016032|GO:0005654|GO:0004402|GO:0008134	NM_005644	Hs.530251	6883
A_23_P106727	75.0577	246.286	255.878	234.581	268.809	257.11	49.9875	76.4166	269.376	248.191	237.497	7.34362	7.57917	7.55981	7.60327	7.57475	7.58548	6.44063	7.33372	7.57377	7.57114	7.60247	Detected	Detected	Detected	Detected	Detected	Detected	Detected	Detected	Detected	Detected	Detected	NM_014700	chr16:572086-572145	RAB11FIP3	Homo sapiens RAB11 family interacting protein 3 (class II) (RAB11FIP3), transcript variant 1, mRNA [NM_014700]	GO:0005515|GO:0005813|GO:0017137|GO:0030306|GO:0032456|GO:0005509|GO:0005730|GO:0030496|GO:0005634|GO:0032154|GO:0042803|GO:0043231|GO:0000910|GO:0005737|GO:0007049|GO:0016020|GO:0055037|GO:0005856|GO:0016192|GO:0055038|GO:0005768	NM_014700	Hs.531642	9727
A_23_P148150	399.459	1264.06	1144.36	1236.87	1623.67	1137.58	690.59	432.586	1597.82	1280.65	1275.74	10.0174	9.83401	9.66699	9.90177	10.1399	9.67161	10.5075	10.0958	10.1038	9.83116	9.92632	Detected	Detected	Detected	Detected	Detected	Detected	Detected	Detected	Detected	Detected	Detected	NM_015456	chr9:140167572-140167631	COBRA1	Homo sapiens cofactor of BRCA1 (COBRA1), mRNA [NM_015456]	GO:0005515|GO:0010467|GO:0006368|GO:0005737|GO:0006366|GO:0005730|GO:0016032|GO:0005654|GO:0005634|GO:0045892|GO:0050434	NM_015456	Hs.655043	25920
A_24_P149713	36.7086	133.205	131.413	114.237	116.55	128.147	25.5417	38.754	118.259	142.017	115.336	6.20672	6.74037	6.63367	6.62084	6.36969	6.61335	5.27668	6.27076	6.38354	6.80807	6.61694	Detected	Detected	Detected	Detected	Detected	Detected	Detected	Detected	Detected	Detected	Detected	NM_014007	chr9:129598599-129598658	ZBTB43	Homo sapiens zinc finger and BTB domain containing 43 (ZBTB43), transcript variant 1, mRNA [NM_014007]	GO:0005622|GO:0006355|GO:0008270|GO:0005634|GO:0003677|GO:0046872	NM_014007	Hs.355581	23099
A_23_P141208	135.172	480.498	610.854	503.217	638.061	590.892	225.057	122.664	644.823	485.664	535.288	8.3182	8.49271	8.78001	8.64665	8.79063	8.74284	8.88111	8.09681	8.79434	8.48939	8.70951	Detected	Detected	Detected	Detected	Detected	Detected	Detected	Detected	Detected	Detected	Detected	NM_015510	chr17:21094329-21094388	DHRS7B	Homo sapiens dehydrogenase/reductase (SDR family) member 7B (DHRS7B), mRNA [NM_015510]	GO:0016020|GO:0000166|GO:0016491|GO:0016021|GO:0005778|GO:0005777	NM_015510	Hs.386989	25979
A_23_P80778	173.274	529.165	514.768	504.791	547.663	505.026	224.105	149.872	567.857	522.619	523.129	8.71076	8.62471	8.53388	8.65198	8.57586	8.5249	8.87279	8.42811	8.62035	8.5825	8.68052	Detected	Detected	Detected	Detected	Detected	Detected	Detected	Detected	Detected	Detected	Detected	NM_032839	chr3:122598486-122598545	DIRC2	Homo sapiens disrupted in renal carcinoma 2 (DIRC2), mRNA [NM_032839]	GO:0016020|GO:0006810|GO:0016021	NM_032839	Hs.477346	84925
A_24_P49597	342.616	529.028	571.852	548.245	519.971	564.27	282.129	299.19	534.468	498.654	559.449	9.77909	8.62378	8.68614	8.76619	8.50164	8.68261	9.22956	9.50894	8.53128	8.51946	8.76915	Detected	Detected	Detected	Detected	Detected	Detected	Detected	Detected	Detected	Detected	Detected		chr18:057429001-057429060
A_23_P101185	393.907	2736.25	2228.65	2059.5	2608.3	2209.57	259.468	440.84	2627.6	2618.23	1993.14	9.99693	10.9123	10.6181	10.6225	10.8156	10.6228	9.10085	10.1244	10.8202	10.8296	10.5607	Detected	Detected	Detected	Detected	Detected	Detected	Detected	Detected	Detected	Detected	Detected	NM_004539	chr18:55268249-55268190	NARS	Homo sapiens asparaginyl-tRNA synthetase (NARS), mRNA [NM_004539]	GO:0005739|GO:0010467|GO:0005737|GO:0000166|GO:0016874|GO:0006421|GO:0005625|GO:0004816|GO:0003676|GO:0005524|GO:0006418|GO:0005829	NM_004539	Hs.465224	4677
A_23_P121064	37.3109	156.963	145.633	144.711	157.779	149.552	34.1996	32.5472	155.3	155.192	146.291	6.23042	6.95962	6.77203	6.93871	6.80481	6.82919	5.79323	6.00073	6.77561	6.92919	6.94087	Detected	Detected	Detected	Detected	Detected	Detected	Detected	Detected	Detected	Detected	Detected	NM_002852	chr3:157160969-157161028	PTX3	Homo sapiens pentraxin 3, long (PTX3), mRNA [NM_002852]	GO:0050766|GO:0006954|GO:0005576|GO:0001872|GO:0001878|GO:0008228|GO:0045429	NM_002852	Hs.591286	5806
A_23_P403955	284.715	1703.75	1712.47	1555.31	1665.7	1671.93	192.433	318.854	1671.51	1739.9	1585.76	9.48473	10.2441	10.2406	10.2262	10.1803	10.2244	8.62449	9.61448	10.1769	10.2577	10.2286	Detected	Detected	Detected	Detected	Detected	Detected	Detected	Detected	Detected	Detected	Detected	NM_007375	chr1:11085296-11085355	TARDBP	Homo sapiens TAR DNA binding protein (TARDBP), mRNA [NM_007375]	GO:0008380|GO:0005515|GO:0006397|GO:0008219|GO:0006355|GO:0003700|GO:0006366|GO:0003723|GO:0005730|GO:0005634|GO:0003677|GO:0043922|GO:0003690|GO:0000166|GO:0003730|GO:0070935	NM_007375	Hs.300624	23435
A_24_P135921	41.205	34.4253	46.5595	33.1191	77.2658	39.983	39.9247	16.2858	76.2626	36.0122	32.92	6.39496	4.83676	5.24554	4.88915	5.78975	5.07336	6.05987	4.89381	5.76687	4.89874	4.89745	Detected	Compromised	Detected	Detected	Detected	Detected	Detected	Compromised	Detected	Detected	Detected		chrX:103892628-103892569
A_24_P271014	16.5128	146.2	142.854	123.629	126.592	134.511	31.4656	30.655	132.329	145.631	136.763	4.92589	6.8634	6.74859	6.72177	6.49169	6.67902	5.64522	5.90841	6.5428	6.84299	6.84363	Detected	Detected	Detected	Detected	Detected	Detected	Detected	Detected	Detected	Detected	Detected	NM_001042388	chr18:9547630-9547571	PPP4R1	Homo sapiens protein phosphatase 4, regulatory subunit 1 (PPP4R1), transcript variant 1, mRNA [NM_001042388]	GO:0005515|GO:0030289|GO:0007165|GO:0030362|GO:0006468|GO:0004721	NM_001042388	Hs.464595	9989
A_23_P111621	9.26534	249.214	281.29	278.004	298.85	275.514	13.4363	11.8868	305.358	257.947	284.758	3.96523	7.59534	7.69105	7.8374	7.71171	7.67157	4.17384	4.36596	7.73249	7.62795	7.84945	Detected	Detected	Detected	Detected	Detected	Detected	Detected	Detected	Detected	Detected	Detected	NM_005685	chr7:74016831-74016890	GTF2IRD1	Homo sapiens GTF2I repeat domain containing 1 (GTF2IRD1), transcript variant 2, mRNA [NM_005685]	GO:0006355|GO:0005737|GO:0003700|GO:0003705|GO:0005730|GO:0005634|GO:0009790|GO:0003677	NM_005685	Hs.647056	9569
A_23_P108501	34.9811	140.151	147.706	134.246	151.124	146.418	15.7306	32.482	151.532	144.061	135.636	6.13056	6.80346	6.79236	6.8364	6.73713	6.79863	4.45351	5.99853	6.73932	6.82617	6.83467	Detected	Detected	Detected	Detected	Detected	Detected	Detected	Detected	Detected	Detected	Detected	NM_004438	chr2:222290776-222290717	EPHA4	Homo sapiens EPH receptor A4 (EPHA4), mRNA [NM_004438]	GO:0005515|GO:0030424|GO:0030054|GO:0031594|GO:0005886|GO:0042995|GO:0030425|GO:0005005|GO:0005737|GO:0005004|GO:0046777|GO:0032314|GO:0007413|GO:0048681|GO:0000166|GO:0045211|GO:0007628|GO:0004872|GO:0043507|GO:0061001|GO:0007155|GO:0032317|GO:0021957|GO:0014069|GO:0007275|GO:0018108|GO:0005524|GO:0007399|GO:0048710|GO:0008045|GO:0004672|GO:0046875|GO:0005887|GO:0031901|GO:0042731|GO:0004714|GO:…	NM_004438	Hs.371218	2043
A_33_P3253852	26.7019	30.0631	50.3982	34.9335	32.944	55.5525	46.8557	26.2657	33.5702	29.8526	30.7319	5.70031	4.6435	5.34589	4.96707	4.55296	5.49325	6.33834	5.65655	4.58974	4.62276	4.79844	Detected	Compromised	Detected	Detected	Detected	Detected	Compromised	Compromised	Compromised	Detected	Detected	AK128083	chr4:185908624-185908565	LOC100129240	Homo sapiens cDNA FLJ46204 fis, clone TESTI4009501. [AK128083]			Hs.640100	100129240
A_23_P112016	24.4039	23.9092	18.8251	29.8762	44.247	19.3179	37.8698	19.5028	45.7643	23.4866	28.8345	5.56471	4.28157	4.15194	4.74465	4.98278	4.22115	5.96757	5.17582	5.03105	4.23983	4.70934	Detected	Compromised	Detected	Detected	Detected	Detected	Detected	Compromised	Detected	Detected	Detected	NM_024767	chr8:13259098-13259039	DLC1	Homo sapiens deleted in liver cancer 1 (DLC1), transcript variant 3, mRNA [NM_024767]	GO:0005515|GO:0008285|GO:0030036|GO:0007264|GO:0035024|GO:0005884|GO:0008360|GO:0005634|GO:0007202|GO:0021575|GO:0005829|GO:0005622|GO:0005737|GO:0043274|GO:0048041|GO:0032956|GO:0042169|GO:0030675|GO:0051056|GO:0032869|GO:0001725|GO:0030336|GO:0006919|GO:0035307|GO:0001843|GO:0006917|GO:0005100|GO:0051497|GO:0007165|GO:0003007|GO:0032321|GO:0005901|GO:0017166|GO:0030900|GO:0005925|GO:0005096	NM_024767	Hs.134296	10395
A_33_P3784283	416.75	1777.47	1880.1	1855.01	1745.78	1879.39	166.37	427.07	1804.23	1792.15	1843.99	10.0831	10.3037	10.3708	10.4801	10.2492	10.3842	8.40336	10.0763	10.2905	10.3011	10.4436	Detected	Detected	Detected	Detected	Detected	Detected	Detected	Detected	Detected	Detected	Detected	NM_002227	chr1:65299832-65299773	JAK1	Homo sapiens Janus kinase 1 (JAK1), mRNA [NM_002227]	GO:0005515|GO:0019221|GO:0005131|GO:0005634|GO:0005524|GO:0007243|GO:0005829|GO:0012505|GO:0060334|GO:0035556|GO:0005737|GO:0060337|GO:0060338|GO:0016020|GO:0000166|GO:0006468|GO:0004713|GO:0005856|GO:0004715|GO:0046677|GO:0060333	NM_002227	Hs.207538	3716
A_23_P163278	74.3802	370.931	400.212	442.009	367.751	417.333	32.6537	99.2715	369.149	387.675	461.705	7.32961	8.13897	8.1882	8.47086	8.00433	8.25912	5.70838	7.74838	8.00533	8.18505	8.51335	Detected	Detected	Detected	Detected	Detected	Detected	Detected	Detected	Detected	Detected	Detected	NM_017851	chr15:65550972-65550913	PARP16	Homo sapiens poly (ADP-ribose) polymerase family, member 16 (PARP16), mRNA [NM_017851]	GO:0016020|GO:0016757|GO:0016021|GO:0003950	NM_017851	Hs.30634	54956
A_24_P93736	39.3798	36.545	34.0053	35.282	35.6449	32.4366	65.9352	40.9391	40.5438	35.363	40.2543	6.3204	4.92556	4.85094	4.983	4.67138	4.82442	6.88705	6.35199	4.85643	4.8706	5.16873	Detected	Compromised	Detected	Detected	Detected	Detected	Compromised	Compromised	Compromised	Detected	Detected	NR_024341	chr9:140658651-140658710	FLJ40292	Homo sapiens uncharacterized LOC643210 (FLJ40292), non-coding RNA [NR_024341]		NR_024341	Hs.721002	643210
A_33_P3337609	15.1731	80.0866	90.7693	89.6754	76.9922	91.1047	10.4345	15.8286	82.6479	80.4643	92.15	4.77941	6.02709	6.12947	6.2763	5.78474	6.15496	3.74896	4.84571	5.87326	6.02043	6.30175	Compromised	Detected	Detected	Detected	Detected	Detected	Detected	Detected	Detected	Detected	Detected		chr2:097726055-097726114		GB
A_33_P3401327	22.4999	43.5062	38.0119	58.6045	48.2795	39.8212	51.233	18.2185	53.6162	40.3184	64.7032	5.42882	5.17206	4.98381	5.68367	5.12017	5.06566	6.4834	5.06566	5.28002	5.05904	5.81482	Detected	Compromised	Detected	Detected	Detected	Detected	Detected	Compromised	Detected	Detected	Detected	X13953	chr14:22938093-22938034		T cell receptor delta variable 3 [Source:HGNC Symbol;Acc:12264] [ENST00000535880]			Hs.508889
A_33_P3338036	39.5444	111.064	100.135	85.6868	94.0014	98.0698	46.5065	43.5355	97.1281	105.649	96.857	6.32739	6.48594	6.26712	6.21239	6.06584	6.25861	6.32438	6.44784	6.11006	6.40256	6.37137	Detected	Detected	Detected	Detected	Detected	Detected	Detected	Detected	Detected	Detected	Detected	NM_001001668	chr19:57089867-57089926	ZNF470	Homo sapiens zinc finger protein 470 (ZNF470), mRNA [NM_001001668]	GO:0005622|GO:0006355|GO:0005730|GO:0008270|GO:0005634|GO:0003677|GO:0046872	NM_001001668	Hs.204449	388566
A_23_P106661	46.7087	132.528	128.598	124.281	136.481	126.702	135.583	45.8693	137.563	134.568	126.259	6.58942	6.73122	6.60038	6.7283	6.59222	6.5982	8.08872	6.53264	6.58873	6.7363	6.73588	Detected	Detected	Detected	Detected	Detected	Detected	Detected	Detected	Detected	Detected	Detected	NM_052999	chr16:66612972-66613031	CMTM1	Homo sapiens CKLF-like MARVEL transmembrane domain containing 1 (CMTM1), transcript variant 17, mRNA [NM_052999]	GO:0016020|GO:0006935|GO:0016021|GO:0005615|GO:0005125	NM_052999	Hs.698621	113540
A_23_P120316	278.834	1376.88	1388.39	1281.19	1383.39	1371.41	306.259	282.901	1397.61	1387.25	1292.91	9.45373	9.94619	9.94104	9.95887	9.90269	9.93833	9.35527	9.42746	9.90156	9.93252	9.94583	Detected	Detected	Detected	Detected	Detected	Detected	Detected	Detected	Detected	Detected	Detected	NM_006636	chr2:74441985-74442044	MTHFD2	Homo sapiens methylenetetrahydrofolate dehydrogenase (NADP+ dependent) 2, methenyltetrahydrofolate cyclohydrolase (MTHFD2), nuclear gene encoding mitochondrial protein, transcript variant 1, mRNA [NM_006636]	GO:0000287|GO:0009408|GO:0004477|GO:0005739|GO:0004488|GO:0004487|GO:0000166|GO:0016787|GO:0042301|GO:0016491|GO:0046653|GO:0009396|GO:0006730|GO:0055114	NM_006636	Hs.469030	10797
A_24_P383076	16.8954	97.7129	95.0375	88.5841	98.8936	97.5341	6.68958	20.6622	96.1862	99.7633	99.1766	4.96528	6.30093	6.19527	6.25609	6.13515	6.25225	3.10081	5.27065	6.09672	6.32084	6.40371	Compromised	Detected	Detected	Detected	Detected	Detected	Detected	Detected	Detected	Detected	Detected	NM_181806	chr4:57215519-57215460	AASDH	Homo sapiens aminoadipate-semialdehyde dehydrogenase (AASDH), mRNA [NM_181806]	GO:0006629|GO:0048037|GO:0000036|GO:0000166|GO:0016874|GO:0006631|GO:0016878|GO:0005524	NM_181806	Hs.104347	132949
A_23_P112311	41.1947	183.325	175.954	170.692	194.063	174.235	28.9126	42.7278	197.744	186.72	172.424	6.39455	7.17295	7.04171	7.15853	7.10391	7.04202	5.49079	6.42357	7.12134	7.18161	7.15739	Detected	Detected	Detected	Detected	Detected	Detected	Detected	Detected	Detected	Detected	Detected	NM_012210	chr9:119462472-119462531	TRIM32	Homo sapiens tripartite motif containing 32 (TRIM32), transcript variant 1, mRNA [NM_012210]	GO:0005515|GO:0005863|GO:0043130|GO:0045732|GO:0004842|GO:0016567|GO:0030307|GO:0016874|GO:0003723|GO:0048147|GO:0005634|GO:0043621|GO:2000147|GO:0046872|GO:0005622|GO:0005737|GO:0051092|GO:0042787|GO:0050769|GO:0045444|GO:0009411|GO:0000209|GO:0043066|GO:0030335|GO:0003713|GO:0045787|GO:0030957|GO:0045862|GO:0045666|GO:0045087|GO:0008270|GO:0017022|GO:0031369|GO:0034612	NM_012210	Hs.591910	22954
A_23_P156708	225.733	245.786	256.038	247.807	258.302	249.731	286.143	220.7	270.326	251.286	255.633	9.13196	7.57513	7.56078	7.68146	7.51971	7.54242	9.24712	9.04038	7.57826	7.58864	7.70476	Detected	Detected	Detected	Detected	Detected	Detected	Detected	Detected	Detected	Detected	Detected	NM_032470	chr6:32009022-32008964	TNXB	Homo sapiens tenascin XB (TNXB), transcript variant XB-S, mRNA [NM_032470]	GO:0030036|GO:0005578|GO:0005576|GO:0005583|GO:0005615|GO:0005622|GO:0031012|GO:0007165|GO:0005178|GO:0032963|GO:0007155|GO:0008201|GO:0048251	NM_032470	Hs.485104	7148
A_23_P142950	2398.37	38185.8	34679.7	32328.6	32134.9	35288.3	5326.11	2031.18	32810.2	39870.1	33231.6	12.7494	14.6664	14.59	14.622	14.5195	14.6268	13.2691	12.4872	14.5165	14.6907	14.622	Detected	Detected	Detected	Detected	Detected	Detected	Detected	Detected	Detected	Detected	Detected	NM_015575	chr2:233723189-233723248	GIGYF2	Homo sapiens GRB10 interacting GYF protein 2 (GIGYF2), transcript variant 2, mRNA [NM_015575]	GO:0008219	NM_015575	Hs.565319	26058
A_33_P3854217	73.5224	148.729	139.516	167.497	205.127	136.218	122.558	70.3617	184.824	146.578	176.977	7.31249	6.88953	6.71719	7.1348	7.18459	6.69539	7.91839	7.21042	7.02503	6.85511	7.19363	Detected	Detected	Detected	Detected	Detected	Detected	Detected	Detected	Detected	Detected	Detected	NM_024874	chr1:35900305-35900246	KIAA0319L	Homo sapiens KIAA0319-like (KIAA0319L), mRNA [NM_024874]	GO:0005515|GO:0044433|GO:0016020|GO:0016021	NM_024874	Hs.456507	79932
A_23_P163992	506.699	2407.07	2259.24	2573.94	3112.47	2206.45	1196.66	502.615	3098.36	2449.05	2561.74	10.3859	10.7277	10.6365	10.9412	11.077	10.6196	11.2628	10.323	11.0565	10.7308	10.9119	Detected	Detected	Detected	Detected	Detected	Detected	Detected	Detected	Detected	Detected	Detected	NM_005310	chr17:37902381-37902440	GRB7	Homo sapiens growth factor receptor-bound protein 7 (GRB7), transcript variant 1, mRNA [NM_005310]	GO:0005515|GO:0017148|GO:0030335|GO:0030054|GO:0019901|GO:0005886|GO:0010494|GO:0003723|GO:0042995|GO:0050900|GO:0042802|GO:0005829|GO:0008289|GO:0007165|GO:0034063|GO:0005737|GO:0007173|GO:0007596|GO:0005070|GO:0035091|GO:0005925	NM_005310	Hs.86859	2886
A_33_P3272165	40.6759	290.113	307.035	281.268	274.082	298.036	47.4536	35.0977	278.357	282.569	291.27	6.37484	7.80508	7.82229	7.85503	7.59919	7.78879	6.36025	6.12148	7.61348	7.75745	7.88276	Detected	Detected	Detected	Detected	Detected	Detected	Detected	Detected	Detected	Detected	Detected	NM_152416	chr8:96070070-96070129	C8orf38	Homo sapiens chromosome 8 open reading frame 38 (C8orf38), nuclear gene encoding mitochondrial protein, mRNA [NM_152416]	GO:0005739|GO:0009058|GO:0016740	NM_152416	Hs.729144	137682
A_23_P330561	422.513	1992.18	1915.87	1834.06	2141.54	1935.45	953.723	416.154	2182.68	1980.56	1905.07	10.1031	10.4639	10.395	10.4604	10.5366	10.4356	10.948	10.0371	10.5488	10.4384	10.4904	Detected	Detected	Detected	Detected	Detected	Detected	Detected	Detected	Detected	Detected	Detected	NM_174918	chr19:7744452-7744511	C19orf59	Homo sapiens chromosome 19 open reading frame 59 (C19orf59), mRNA [NM_174918]	GO:0016020|GO:0016021	NM_174918	Hs.709539	199675
A_24_P108738	220.623	490.678	537.229	472.672	528.059	523.023	321.397	224.342	539.775	489.016	510.653	9.09816	8.51578	8.59368	8.56393	8.52503	8.5752	9.42801	9.06601	8.54699	8.49773	8.65088	Detected	Detected	Detected	Detected	Detected	Detected	Detected	Detected	Detected	Detected	Detected	NM_153334	chr22:20780247-20780188	SCARF2	Homo sapiens scavenger receptor class F, member 2 (SCARF2), transcript variant 1, mRNA [NM_153334]	GO:0005515|GO:0016020|GO:0004872|GO:0016021|GO:0007155	NM_153334	Hs.474251	91179
A_23_P102731	8305.48	6176.33	6205.55	5716.37	6266.86	6089.95	14445.5	8374.15	6300.42	6252.54	5814.85	14.5421	12.0726	12.1007	12.0985	12.0904	12.0997	14.5195	14.587	12.0841	12.0698	12.1097	Detected	Detected	Detected	Detected	Detected	Detected	Detected	Detected	Detected	Detected	Detected	NM_175839	chr20:4168300-4168359	SMOX	Homo sapiens spermine oxidase (SMOX), transcript variant 1, mRNA [NM_175839]	GO:0046592|GO:0034641|GO:0005737|GO:0006805|GO:0006596|GO:0006595|GO:0016491|GO:0005634|GO:0046208|GO:0005829	NM_175839	Hs.433337	54498
A_24_P268893	111.426	512.828	511.667	456.955	480.049	493.966	34.5377	113.703	481.218	502.926	492.99	7.98056	8.57991	8.52911	8.51972	8.38212	8.49271	5.80871	7.97812	8.37519	8.53091	8.60387	Detected	Detected	Detected	Detected	Detected	Detected	Detected	Detected	Detected	Detected	Detected	NM_144721	chr4:76455000-76455059	THAP6	Homo sapiens THAP domain containing 6 (THAP6), mRNA [NM_144721]	GO:0015630|GO:0003677|GO:0046872	NM_144721	Hs.479971	152815
A_33_P3381827	451.865	727.071	680.033	666.154	923.84	689.948	708.262	431.325	934.192	736.819	728.038	10.2114	9.06083	8.9229	9.03248	9.32164	8.96153	10.5433	10.091	9.33131	9.06181	9.1423	Detected	Detected	Detected	Detected	Detected	Detected	Detected	Detected	Detected	Detected	Detected	NM_144498	chr20:60854299-60854358	OSBPL2	Homo sapiens oxysterol binding protein-like 2 (OSBPL2), transcript variant 2, mRNA [NM_144498]	GO:0006869|GO:0006810|GO:0008289	NM_144498	Hs.473254	9885
A_23_P100074	39.8961	237.688	231.933	214.747	227.238	223.338	24.6716	38.1612	230.707	239.132	220.093	6.34363	7.52641	7.42223	7.4853	7.3401	7.38449	5.21954	6.24921	7.35537	7.51971	7.50044	Detected	Detected	Detected	Detected	Detected	Detected	Detected	Detected	Detected	Detected	Detected	NM_020371	chr15:34158739-34158680	AVEN	Homo sapiens apoptosis, caspase activation inhibitor (AVEN), mRNA [NM_020371]	GO:0005622|GO:0005515|GO:0016020|GO:0006915|GO:0005624|GO:0006916|GO:0012505	NM_020371	Hs.555966	57099
A_33_P3309481	175.068	443.931	428.196	476.723	539.741	422.651	262.018	174.003	544.525	434.026	493.68	8.72632	8.38273	8.28016	8.57722	8.5561	8.27796	9.11094	8.66347	8.55975	8.33006	8.60721	Detected	Detected	Detected	Detected	Detected	Detected	Detected	Detected	Detected	Detected	Detected	NR_002930	chr1:202158518-202158577	PTPRVP	Homo sapiens protein tyrosine phosphatase, receptor type, V, pseudogene (PTPRVP), non-coding RNA [NR_002930]		NR_002930	Hs.523870	148713
A_23_P339098	72.9377	310.123	289.439	269.228	333.103	292.335	39.7807	73.1513	316.095	294.919	268.174	7.30018	7.89762	7.73335	7.79825	7.86271	7.76104	6.05392	7.27242	7.78235	7.81105	7.76903	Detected	Detected	Detected	Detected	Detected	Detected	Detected	Detected	Detected	Detected	Detected	NM_017515	chr11:107661964-107661905	SLC35F2	Homo sapiens solute carrier family 35, member F2 (SLC35F2), mRNA [NM_017515]	GO:0008150|GO:0003674|GO:0016020|GO:0006810|GO:0016021|GO:0005575	NM_017515	Hs.524014	54733
A_23_P113634	481.694	2459.26	2417.13	2258.08	2495.25	2379.97	235.969	521.761	2517.85	2488.56	2292.93	10.3102	10.7604	10.7289	10.7543	10.7569	10.7178	8.95751	10.3856	10.7569	10.7543	10.7547	Detected	Detected	Detected	Detected	Detected	Detected	Detected	Detected	Detected	Detected	Detected	NM_001755	chr16:67134630-67134689	CBFB	Homo sapiens core-binding factor, beta subunit (CBFB), transcript variant 2, mRNA [NM_001755]	GO:0005515|GO:0006355|GO:0003700|GO:0006366|GO:0003713|GO:0005634|GO:0005575	NM_001755	Hs.460988	865
A_23_P35645	404.686	1625.55	1589.62	1545.58	1724.73	1588.7	424.872	436.91	1713.95	1596.59	1571.98	10.0405	10.1725	10.1274	10.2157	10.2331	10.1526	9.81402	10.1108	10.2123	10.136	10.2173	Detected	Detected	Detected	Detected	Detected	Detected	Detected	Detected	Detected	Detected	Detected	NM_032905	chr10:6158615-6158674	RBM17	Homo sapiens RNA binding motif protein 17 (RBM17), transcript variant 1, mRNA [NM_032905]	GO:0008380|GO:0006397|GO:0005622|GO:0005515|GO:0000166|GO:0003723|GO:0005730|GO:0005681|GO:0005634|GO:0003676	NM_032905	Hs.498548	84991
A_24_P282237	17.3236	70.8507	56.0295	56.2288	68.5526	65.5426	5	19.7813	60.2786	64.8298	54.3775	5.00282	5.85606	5.48269	5.6253	5.62122	5.70877	2.67443	5.19692	5.44469	5.72243	5.58364	Compromised	Compromised	Detected	Detected	Detected	Detected	Detected	Compromised	Detected	Detected	Detected	NM_000947	chr6:57190782-57190841	PRIM2	Homo sapiens primase, DNA, polypeptide 2 (58kDa) (PRIM2), mRNA [NM_000947]	GO:0051539|GO:0005658|GO:0003896|GO:0016779|GO:0000216|GO:0003677|GO:0046872|GO:0000084|GO:0006260|GO:0006271|GO:0000082|GO:0000723|GO:0006270|GO:0000722|GO:0006269|GO:0005654|GO:0000278|GO:0032201|GO:0016740	NM_000947	Hs.654580	5558
A_33_P3250394	985.521	4951.19	4479.42	4227.54	5123.97	4530.6	2452.47	1064.45	5181.8	5052.28	4313.06	11.4072	11.7485	11.6171	11.6573	11.8041	11.6517	12.2269	11.4937	11.8	11.7635	11.6573	Detected	Detected	Detected	Detected	Detected	Detected	Detected	Detected	Detected	Detected	Detected		chr11:003635894-003635953		XM_878752 transient receptor potential channel 2 isoform 4 {Bos taurus} (exp=-1; wgp=0; cg=0), partial (36%) [THC2720990]
A_24_P926507	80.9026	228.222	238.702	216.225	192.966	230.927	485.252	79.3619	198.802	235.196	212.733	7.46236	7.47685	7.46539	7.49463	7.09408	7.43591	10.0012	7.39378	7.1294	7.49987	7.45307	Detected	Detected	Detected	Detected	Detected	Detected	Detected	Detected	Detected	Detected	Detected	NM_001146037	chr18:43331926-43331985	SLC14A1	Homo sapiens solute carrier family 14 (urea transporter), member 1 (Kidd blood group) (SLC14A1), transcript variant 4, mRNA [NM_001146037]	GO:0005886|GO:0005887|GO:0005372|GO:0015204|GO:0071918|GO:0055085|GO:0015840	NM_001146037	Hs.101307	6563
A_24_P364236	120.837	504.665	499.827	449.812	449.929	503.674	51.3555	84.6761	444.399	517.014	456.537	8.12109	8.55548	8.49467	8.49773	8.28485	8.51972	6.48769	7.49165	8.26176	8.57115	8.49556	Detected	Detected	Detected	Detected	Detected	Detected	Detected	Detected	Detected	Detected	Detected	NM_004549	chr11:77779494-77779435	NDUFC2	Homo sapiens NADH dehydrogenase (ubiquinone) 1, subcomplex unknown, 2, 14.5kDa (NDUFC2), nuclear gene encoding mitochondrial protein, transcript variant 1, mRNA [NM_004549]	GO:0022904|GO:0005739|GO:0005737|GO:0005747|GO:0016020|GO:0070469|GO:0006810|GO:0006120|GO:0005743|GO:0016021|GO:0008137	NM_004549	Hs.407860	4718
A_24_P712562	34.5126	183.487	205.101	180.224	161.091	194.744	21.7183	38.1084	176.271	186.862	170.053	6.11101	7.1739	7.25724	7.23432	6.83169	7.19732	4.99505	6.24619	6.95639	7.18266	7.14315	Detected	Detected	Detected	Detected	Detected	Detected	Detected	Detected	Detected	Detected	Detected	NM_001085430	chr17:54869564-54869505	C17orf67	Homo sapiens chromosome 17 open reading frame 67 (C17orf67), mRNA [NM_001085430]	GO:0005576	NM_001085430	Hs.658949	339210
A_32_P74955	127.898	460.563	496.122	484.65	476.59	481.821	121.368	136.034	492.646	453.774	486.956	8.22265	8.43477	8.48384	8.59811	8.37014	8.45717	7.90442	8.26874	8.41447	8.3921	8.58587	Detected	Detected	Detected	Detected	Detected	Detected	Detected	Detected	Detected	Detected	Detected	NM_152641	chr12:46301413-46301472	ARID2	Homo sapiens AT rich interactive domain 2 (ARID, RFX-like) (ARID2), mRNA [NM_152641]	GO:0005622|GO:0005515|GO:0006355|GO:0008270|GO:0005634|GO:0006337|GO:0003677|GO:0046872|GO:0016568	NM_152641	Hs.317304	196528
A_23_P49220	43.7249	207.972	234.997	221.113	221.698	227.734	69.53	36.7212	234.144	211.452	211.868	6.49038	7.34736	7.44067	7.52292	7.30216	7.41734	6.96787	6.18932	7.37531	7.35596	7.4479	Detected	Detected	Detected	Detected	Detected	Detected	Detected	Detected	Detected	Detected	Detected	NM_014972	chr16:89972605-89972664	TCF25	Homo sapiens transcription factor 25 (basic helix-loop-helix) (TCF25), mRNA [NM_014972]	GO:0007507|GO:0005739|GO:0005515|GO:0005737|GO:0003700|GO:0005488|GO:0005634|GO:0000122|GO:0003677	NM_014972	Hs.415342	22980
A_24_P586390	24.3432	31.7911	40.5236	30.8026	34.4214	40.5273	26.0679	16.5947	37.9718	30.934	29.8897	5.56131	4.7235	5.06756	4.78899	4.61346	5.08999	5.30619	4.91703	4.76483	4.67847	4.76115	Detected	Compromised	Detected	Detected	Detected	Detected	Compromised	Compromised	Compromised	Detected	Detected	NR_028327	chr1:665140-665081	LOC100133331	Homo sapiens uncharacterized LOC100133331 (LOC100133331), non-coding RNA [NR_028327]		NR_028327	Hs.660700	100133331
A_23_P165840	2651.72	4025.46	4079.36	3755.13	3960.56	4004.18	3725.6	2783.15	4088.64	4103.68	3899.67	12.8987	11.4521	11.4794	11.4792	11.4264	11.4723	12.7602	12.9447	11.4716	11.4581	11.5089	Detected	Detected	Detected	Detected	Detected	Detected	Detected	Detected	Detected	Detected	Detected	NM_002539	chr2:10580847-10580788	ODC1	Homo sapiens ornithine decarboxylase 1 (ODC1), mRNA [NM_002539]	GO:0034641|GO:0008284|GO:0006596|GO:0004586|GO:0001822|GO:0006521|GO:0006595|GO:0005575|GO:0009615|GO:0016829|GO:0005829	NM_002539	Hs.467701	4953
A_33_P3383174	1571.63	1236.63	1423.64	1290.59	1822.59	1408.91	1425.85	1424.91	1869.51	1217.44	1343.74	12.1039	9.80558	9.97466	9.96831	10.32	9.97611	11.5032	11.9295	10.3458	9.76412	10.0002	Detected	Detected	Detected	Detected	Detected	Detected	Detected	Detected	Detected	Detected	Detected	XM_932149	chr17:44908061-44908002	LOC644366	PREDICTED: Homo sapiens hypothetical protein LOC644366 (LOC644366), mRNA [XM_932149]		XM_932149	Hs.210896	644366
A_23_P34915	43.4025	91.0925	83.0725	93.6429	91.5966	83.074	52.3455	46.8692	91.5212	98.0227	90.6785	6.4761	6.20135	6.00924	6.33425	6.02709	6.02992	6.51967	6.56394	6.02507	6.29478	6.27869	Detected	Detected	Detected	Detected	Detected	Detected	Detected	Detected	Detected	Detected	Detected	NM_001040619	chr1:212793856-212793915	ATF3	Homo sapiens activating transcription factor 3 (ATF3), transcript variant 4, mRNA [NM_001040619]	GO:0005515|GO:0006355|GO:0008284|GO:0003700|GO:0003714|GO:0005730|GO:0006094|GO:0005634|GO:0042802|GO:0043565|GO:0046983|GO:0005654|GO:0045892	NM_001040619	Hs.460	467
A_33_P3289338	128.844	243.112	283.925	263.288	322.109	285.521	215.751	112.745	319.137	248.655	262.234	8.23689	7.55932	7.70769	7.76476	7.81486	7.72517	8.80625	7.96443	7.79498	7.57349	7.74131	Detected	Detected	Detected	Detected	Detected	Detected	Detected	Detected	Detected	Detected	Detected	AK127606	chr22:51093987-51093928	LOC100131346	Homo sapiens cDNA FLJ45704 fis, clone FEBRA2026977. [AK127606]			Hs.640125	100131346
A_24_P366122	205274	250667	258027	276655	232966	243553	270999	166132	249828	265008	290149	17.9276	17.7934	17.8838	18.0186	17.8683	17.8627	17.9306	17.8161	17.8928	17.8078	18.0244	Detected	Detected	Detected	Detected	Detected	Detected	Detected	Detected	Detected	Detected	Detected	NM_024722	chr17:43213872-43213931	ACBD4	Homo sapiens acyl-CoA binding domain containing 4 (ACBD4), transcript variant 2, mRNA [NM_024722]	GO:0005488|GO:0000062	NM_024722	Hs.110298	79777
A_23_P121396	29.701	242.554	240.529	219.881	243.998	234.618	14.4963	32.3208	242.268	247.309	226.81	5.87696	7.55429	7.47581	7.51452	7.44045	7.45679	4.30165	5.99095	7.42589	7.56861	7.54226	Detected	Detected	Detected	Detected	Detected	Detected	Detected	Detected	Detected	Detected	Detected	NM_145261	chr3:180702067-180702008	DNAJC19	Homo sapiens DnaJ (Hsp40) homolog, subfamily C, member 19 (DNAJC19), transcript variant 1, mRNA [NM_145261]	GO:0005739|GO:0016020|GO:0006457|GO:0031072|GO:0006626|GO:0005743|GO:0048806|GO:0016021|GO:0015031|GO:0007601	NM_145261	Hs.230601	131118
A_33_P3395191	275.992	146.789	152.094	151.129	159.095	149.473	196.861	227.498	162.626	142.015	152.814	9.43466	6.86837	6.8364	6.99949	6.81421	6.82802	8.65751	9.09117	6.83965	6.80766	6.99746	Detected	Detected	Detected	Detected	Detected	Detected	Detected	Detected	Detected	Detected	Detected	NM_181361	chr3:178561870-178561929	KCNMB2	Homo sapiens potassium large conductance calcium-activated channel, subfamily M, beta member 2 (KCNMB2), transcript variant 1, mRNA [NM_181361]	GO:0005513|GO:0005886|GO:0030168|GO:0005267|GO:0007268|GO:0015459|GO:0019228|GO:0019229|GO:0005887|GO:0007596|GO:0008076|GO:0001508|GO:0008200|GO:0006813|GO:0015269|GO:0071805|GO:0006811	NM_181361	Hs.478368	10242
A_23_P110851	15.147	22.491	22.0627	25.4166	60.8726	21.1405	25.1114	15.2635	58.9642	23.5762	26.6835	4.77684	4.17527	4.32913	4.51245	5.45873	4.32388	5.25151	4.78521	5.41883	4.24483	4.60179	Detected	Compromised	Detected	Detected	Detected	Detected	Detected	Compromised	Detected	Detected	Detected	NM_198253	chr5:1253364-1253305	TERT	Homo sapiens telomerase reverse transcriptase (TERT), transcript variant 1, mRNA [NM_198253]	GO:0005515|GO:0003721|GO:0003720|GO:0003723|GO:0005634|GO:0046872|GO:0042803|GO:0005737|GO:0000723|GO:0003964|GO:0022616|GO:0006278|GO:0000783|GO:0005697|GO:0000781|GO:0005694|GO:0042162|GO:0005730|GO:0016779|GO:0006916|GO:0003677|GO:0016605|GO:0032203|GO:0005654|GO:0090399|GO:0007004|GO:0070034|GO:0016740	NM_198253	Hs.492203	7015
A_33_P3273173	23.331	33.5638	33.834	31.5569	33.938	35.1547	45.7029	29.2808	34.1578	34.4013	29.0771	5.48957	4.80305	4.84324	4.82193	4.59662	4.92352	6.29749	5.83647	4.61015	4.83003	4.72196	Detected	Compromised	Detected	Detected	Detected	Detected	Compromised	Compromised	Compromised	Detected	Detected	NM_004651	chrX:47100961-47101020	USP11	Homo sapiens ubiquitin specific peptidase 11 (USP11), mRNA [NM_004651]	GO:0005515|GO:0004197|GO:0006511|GO:0016579|GO:0005737|GO:0004843|GO:0006508|GO:0008233|GO:0005634|GO:0004221	NM_004651	Hs.171501	8237
A_24_P883629	42.02	181.172	193.834	187.771	163.679	185.477	9.54338	42.108	167.813	184.035	178.601	6.4286	7.15938	7.17821	7.29085	6.85473	7.13275	3.61089	6.40215	6.88746	7.16481	7.20721	Compromised	Detected	Detected	Detected	Detected	Detected	Detected	Detected	Detected	Detected	Detected	AK127661	chr2:105964250-105964309	C2orf49	chromosome 2 open reading frame 49 [Source:HGNC Symbol;Acc:28772] [ENST00000258457]	GO:0008150|GO:0003674|GO:0072669		Hs.549577	79074
A_23_P11995	298.443	1234.12	1262.49	1126.7	1282.25	1270.6	405.756	314.957	1296.81	1252.64	1151.54	9.56045	9.80211	9.80457	9.77981	9.78018	9.83644	9.75327	9.59587	9.79131	9.80293	9.78296	Detected	Detected	Detected	Detected	Detected	Detected	Detected	Detected	Detected	Detected	Detected	NM_002574	chr1:45980589-45980295	PRDX1	Homo sapiens peroxiredoxin 1 (PRDX1), transcript variant 1, mRNA [NM_002574]	GO:0005739|GO:0005515|GO:0042470|GO:0005737|GO:0001501|GO:0004601|GO:0008283|GO:0016491|GO:0005634|GO:0042744|GO:0008379	NM_002574	Hs.180909	5052
A_24_P409661	74.489	442.376	495.164	438.047	463.524	491.494	77.4383	72.0472	473.995	451.821	441.98	7.33172	8.37519	8.48143	8.45989	8.32668	8.48553	7.14685	7.25011	8.35104	8.38677	8.45107	Detected	Detected	Detected	Detected	Detected	Detected	Detected	Detected	Detected	Detected	Detected		chr1:078557627-078557688
A_33_P3238148	810.563	747.392	860.748	757.42	781.318	849.719	1230.8	801.068	800.624	782.39	755.765	11.1107	9.09507	9.25522	9.21615	9.08462	9.2505	11.3096	11.0502	9.10924	9.14082	9.19407	Detected	Detected	Detected	Detected	Detected	Detected	Detected	Detected	Detected	Detected	Detected	AK091323	chr7:91808677-91808618	LRRD1	leucine-rich repeats and death domain containing 1 [Source:HGNC Symbol;Acc:34300] [ENST00000343318]	GO:0007165		Hs.671729	401387
A_23_P109677	411.752	3617.56	3775.72	3461.45	3774.9	3781.55	665.545	413.944	3767.8	3654.53	3496.95	10.0649	11.3081	11.3678	11.3693	11.3492	11.3874	10.4467	10.029	11.3369	11.311	11.3524	Detected	Detected	Detected	Detected	Detected	Detected	Detected	Detected	Detected	Detected	Detected		chr3:060676328-060676269
A_33_P3420695	1057.68	5995.2	5947.46	2448.9	6134.12	5845.6	2595.36	930.571	6240.2	6197.46	2550.63	11.5172	12.0275	12.0494	10.8691	12.0617	12.0403	12.2882	11.2792	12.0734	12.0534	10.902	Detected	Detected	Detected	Detected	Compromised	Detected	Detected	Detected	Detected	Detected	Compromised		chrY:008492853-008492794
A_23_P218317	90.0241	518.858	546.001	383.364	483.795	505.811	304.949	88.9158	527.77	545.869	384.217	7.63962	8.59467	8.61803	8.28128	8.39488	8.52653	9.34592	7.56908	8.50963	8.65274	8.26176	Detected	Detected	Detected	Detected	Detected	Detected	Detected	Detected	Detected	Detected	Detected	NM_001038618	chr17:80443420-80443479	NARF	Homo sapiens nuclear prelamin A recognition factor (NARF), transcript variant 3, mRNA [NM_001038618]	GO:0005652|GO:0005634|GO:0031981|GO:0005638|GO:0005521	NM_001038618	Hs.256526	26502
A_33_P3242919	3121.68	16811.7	17318.9	16995.5	16825.1	17551.1	2042.31	3126.46	17462.1	17535.5	17695.8	13.14	13.4684	13.5657	13.6636	13.5603	13.6051	11.9448	13.1328	13.5994	13.5134	13.7008	Detected	Detected	Detected	Detected	Detected	Detected	Detected	Detected	Detected	Detected	Detected	NM_005968	chr19:8553826-8553885	HNRNPM	Homo sapiens heterogeneous nuclear ribonucleoprotein M (HNRNPM), transcript variant 1, mRNA [NM_005968]	GO:0005515|GO:0008380|GO:0010467|GO:0003723|GO:0019904|GO:0005730|GO:0005634|GO:0071013|GO:0016363|GO:0042382|GO:0000166|GO:0000398|GO:0005887|GO:0000380|GO:0005654|GO:0005681	NM_005968	Hs.465808	4670
A_23_P122144	156.693	808.925	762.264	753.263	890.653	751.902	523.321	147.499	897.296	810.418	769.424	8.5506	9.20796	9.08371	9.20955	9.27277	9.08371	10.1155	8.4011	9.2724	9.19175	9.21754	Detected	Detected	Detected	Detected	Detected	Detected	Detected	Detected	Detected	Detected	Detected	NM_152404	chr5:35954141-35954082	UGT3A1	Homo sapiens UDP glycosyltransferase 3 family, polypeptide A1 (UGT3A1), transcript variant 1, mRNA [NM_152404]	GO:0016020|GO:0008152|GO:0015020|GO:0016021	NM_152404	Hs.254699	133688
A_32_P176594	108.629	155.376	158.351	151.244	186.743	153.411	170.347	111.743	193.841	156.447	160.546	7.93775	6.94618	6.89579	7.00202	7.04457	6.86491	8.43933	7.94747	7.09466	6.94319	7.0622	Detected	Detected	Detected	Detected	Detected	Detected	Detected	Detected	Detected	Detected	Detected	NM_020950	chr1:180913533-180913592	KIAA1614	Homo sapiens KIAA1614 (KIAA1614), mRNA [NM_020950]		NM_020950	Hs.647760	57710
A_23_P321855	239.199	1243.55	1288.01	1091.29	1216.07	1255.37	145.866	240.296	1247.62	1266.2	1144.38	9.2164	9.81313	9.83254	9.73496	9.70747	9.81621	8.19998	9.17441	9.72944	9.81832	9.77488	Detected	Detected	Detected	Detected	Detected	Detected	Detected	Detected	Detected	Detected	Detected	NM_003899	chr13:111957595-111957654	ARHGEF7	Homo sapiens Rho guanine nucleotide exchange factor (GEF) 7 (ARHGEF7), transcript variant 1, mRNA [NM_003899]	GO:0005515|GO:0051056|GO:0008624|GO:0048011|GO:0043065|GO:0007264|GO:0035023|GO:0042059|GO:0006915|GO:0005829|GO:0007399|GO:0005085|GO:0007165|GO:0007173|GO:0005089	NM_003899	Hs.508738	8874
A_33_P3662000	79.5404	73.9104	82.6036	78.6645	116.49	81.2751	97.8063	72.4181	117.6	64.5416	84.8026	7.43576	5.92069	6.00332	6.09439	6.36848	5.99893	7.53557	7.25746	6.37811	5.71679	6.1924	Detected	Detected	Detected	Detected	Detected	Detected	Detected	Detected	Detected	Detected	Detected	AK056246	chr2:237968136-237968077	LOC401037	Homo sapiens cDNA FLJ31684 fis, clone NT2RI2005358. [AK056246]			Hs.447665	401037
A_23_P103433	88.3791	83.2024	87.7371	77.5638	111.251	82.7415	97.4851	83.2578	111.26	82.8977	83.784	7.60593	6.07641	6.08276	6.07543	6.30253	6.02431	7.52824	7.46706	6.30288	6.06147	6.17597	Detected	Detected	Detected	Detected	Detected	Detected	Detected	Detected	Detected	Detected	Detected	NM_145047	chr1:36883674-36883615	OSCP1	Homo sapiens organic solute carrier partner 1 (OSCP1), transcript variant 1, mRNA [NM_145047]	GO:0009925|GO:0005886|GO:0006810	NM_145047	Hs.202207	127700
A_23_P51996	961.161	5680.18	5441.05	5202.28	5531.12	5420.3	990.728	1010.48	5592.45	5666.5	5395.5	11.3669	11.955	11.917	11.9592	11.9108	11.9269	10.9989	11.4127	11.9089	11.9322	11.9944	Detected	Detected	Detected	Detected	Detected	Detected	Detected	Detected	Detected	Detected	Detected	NM_007269	chr1:109351984-109352043	STXBP3	Homo sapiens syntaxin binding protein 3 (STXBP3), mRNA [NM_007269]	GO:0030347|GO:0019905|GO:0005515|GO:0005886|GO:0043312|GO:0042581|GO:0005730|GO:0030168|GO:0005634|GO:0015031|GO:0005829|GO:0006904|GO:0070527|GO:0016323|GO:0005737|GO:0016324|GO:0045955|GO:0007596|GO:0031091|GO:0070820|GO:0017075|GO:0016192	NM_007269	Hs.530436	6814
A_23_P345799	42.7225	111.4	111.048	118.66	118.437	94.3589	33.3106	42.229	127.787	111.518	123.842	6.45151	6.49135	6.40555	6.66815	6.3931	6.20379	5.74729	6.40681	6.49532	6.47794	6.7129	Detected	Detected	Detected	Detected	Detected	Detected	Detected	Detected	Detected	Detected	Detected	NM_173544	chr19:17660266-17660325	FAM129C	Homo sapiens family with sequence similarity 129, member C (FAM129C), transcript variant 1, mRNA [NM_173544]		NM_173544	Hs.434133	199786
A_23_P117225	234.542	1358.74	1345.39	1277.3	1336.61	1327.37	173.505	240.103	1353.26	1365.91	1301.06	9.19065	9.92632	9.89896	9.95421	9.84605	9.89801	8.46655	9.17364	9.85575	9.91393	9.95615	Detected	Detected	Detected	Detected	Detected	Detected	Detected	Detected	Detected	Detected	Detected	NM_000123	chr13:103527950-103528009	ERCC5	Homo sapiens excision repair cross-complementing rodent repair deficiency, complementation group 5 (ERCC5), mRNA [NM_000123]	GO:0005515|GO:0009650|GO:0005634|GO:0008340|GO:0042803|GO:0046872|GO:0003690|GO:0003697|GO:0006295|GO:0035264|GO:0009411|GO:0043066|GO:0000405|GO:0004520|GO:0003677|GO:0010225|GO:0006281|GO:0004519|GO:0047485|GO:0006283|GO:0016591|GO:0005654|GO:0006289|GO:0000718|GO:0005675	NM_000123	Hs.258429	2073
A_33_P3379962	115620	383070	419407	409386	363394	397192	147387	111417	382894	398098	430686	17.5404	18.5105	18.6081	18.6889	18.595	18.6081	17.2235	17.5641	18.5304	18.4988	18.6718	Detected	Detected	Detected	Detected	Detected	Detected	Detected	Detected	Detected	Detected	Detected	NM_002116	chr6:29913492-29913551	HLA-A	Homo sapiens major histocompatibility complex, class I, A (HLA-A), transcript variant 1, mRNA [NM_002116]	GO:0005515|GO:0002474|GO:0012507|GO:0005886|GO:0042612|GO:0019221|GO:0050690|GO:0006955|GO:0060337|GO:0000139|GO:0016020|GO:0005887|GO:0019882|GO:0044419|GO:0031901|GO:0050776|GO:0071556|GO:0016032|GO:0016021|GO:0060333|GO:0032393	NM_002116	Hs.181244	3105
A_33_P3298062	170.595	900.876	901.54	819.653	886.885	904.176	109.682	181.063	895.038	914.356	839.545	8.68131	9.36527	9.32464	9.33282	9.2648	9.34753	7.73977	8.72336	9.26787	9.36101	9.34077	Detected	Detected	Detected	Detected	Detected	Detected	Detected	Detected	Detected	Detected	Detected	NM_001023587	chr3:183701626-183701567	ABCC5	Homo sapiens ATP-binding cassette, sub-family C (CFTR/MRP), member 5 (ABCC5), transcript variant 2, mRNA [NM_001023587]	GO:0032868|GO:0048471|GO:0005624|GO:0042626|GO:0055085|GO:0005524|GO:0000166|GO:0016020|GO:0005887|GO:0006810|GO:0015711|GO:0032496|GO:0008514|GO:0016021|GO:0016887	NM_001023587	Hs.728765	10057
A_33_P3409277	478.833	1370.91	1114.64	1264.11	1454.46	1130.25	815.056	466.289	1442.48	1470.99	1273.39	10.2988	9.93873	9.62538	9.93833	9.97957	9.662	10.7324	10.2106	9.9594	10.0216	9.9226	Detected	Detected	Detected	Detected	Detected	Detected	Detected	Detected	Detected	Detected	Detected	CB270075	chr16:88588489-88588430		1008982 Human Fat Cell 5'-Stretch Plus cDNA Library Homo sapiens cDNA 5', mRNA sequence [CB270075]			Hs.722546
A_23_P34018	43162.5	149485	152388	152157	143624	150632	30168.4	45138.8	147365	152740	155173	16.6433	16.7946	16.8936	16.9487	16.9411	16.9411	15.3844	16.7373	16.9008	16.7545	16.8936	Detected	Detected	Detected	Detected	Detected	Detected	Detected	Detected	Detected	Detected	Detected	NM_001000	chrX:118920630-118920571	RPL39	Homo sapiens ribosomal protein L39 (RPL39), mRNA [NM_001000]	GO:0010467|GO:0003735|GO:0016070|GO:0016071|GO:0019083|GO:0003723|GO:0019058|GO:0006415|GO:0006412|GO:0005829|GO:0006414|GO:0005622|GO:0031018|GO:0005840|GO:0016032|GO:0022625|GO:0044267	NM_001000	Hs.558387	6170
A_33_P3346073	38.7624	40.1525	43.2536	39.3635	40.6272	36.7189	43.299	28.5355	43.6563	38.9012	42.3385	6.28813	5.06857	5.15112	5.13156	4.85372	4.96611	6.20163	5.79602	4.96683	5.00496	5.23963	Detected	Compromised	Detected	Detected	Detected	Detected	Compromised	Compromised	Compromised	Detected	Detected	NM_001098814	chr16:4239438-4239379	SRL	Homo sapiens sarcalumenin (SRL), mRNA [NM_001098814]	GO:0033018|GO:0003924|GO:0005525	NM_001098814	Hs.10041	6345
A_23_P70328	33.3763	300.706	286.718	279.553	297.992	281.917	15.4085	31.8413	296.232	299.257	283.545	6.05767	7.85246	7.72053	7.8478	7.70858	7.70426	4.40971	5.96757	7.69882	7.83147	7.84413	Detected	Detected	Detected	Detected	Detected	Detected	Detected	Detected	Detected	Detected	Detected	NM_018132	chr6:49460399-49460458	CENPQ	Homo sapiens centromere protein Q (CENPQ), mRNA [NM_018132]	GO:0034080|GO:0000236|GO:0005694|GO:0000087|GO:0006334|GO:0005654|GO:0005634|GO:0000278|GO:0000775|GO:0005829	NM_018132	Hs.88663	55166
A_33_P3334205	202.148	207.335	215.519	199.981	263.076	206.237	325.085	182.292	261.988	204.746	201.186	8.95814	7.34249	7.32247	7.38274	7.54325	7.28021	9.44623	8.73621	7.53288	7.31119	7.37124	Detected	Detected	Detected	Detected	Detected	Detected	Detected	Detected	Detected	Detected	Detected	NM_001097620	chr7:1585889-1585830	TMEM184A	Homo sapiens transmembrane protein 184A (TMEM184A), mRNA [NM_001097620]	GO:0016020|GO:0016021	NM_001097620	Hs.592174	202915
A_24_P358164	2016.29	10285.3	10626.5	9038.95	9981.68	10225.5	1468.04	1993.91	10446.4	10549	9341.31	12.4939	12.786	12.8659	12.7533	12.7888	12.832	11.5362	12.4573	12.832	12.8016	12.7812	Detected	Detected	Detected	Detected	Detected	Detected	Detected	Detected	Detected	Detected	Detected	NM_002295	chr3:39452431-39452489	RPSA	Homo sapiens ribosomal protein SA (RPSA), transcript variant 1, mRNA [NM_002295]	GO:0005515|GO:0010467|GO:0000461|GO:0005886|GO:0019058|GO:0005634|GO:0006412|GO:0005829|GO:0006414|GO:0005622|GO:0006407|GO:0005737|GO:0016032|GO:0004872|GO:0007155|GO:0000028|GO:0003735|GO:0016070|GO:0016071|GO:0019083|GO:0006415|GO:0022627|GO:0031018|GO:0043022|GO:0000447|GO:0044267|GO:0030686	NM_002295	Hs.449909	3921
A_23_P134614	201.215	470.194	458.361	430.725	489.711	464.903	98.7018	204.581	495.324	477.395	438.045	8.95128	8.46492	8.3742	8.43834	8.41255	8.41163	7.55167	8.91993	8.4231	8.4696	8.44251	Detected	Detected	Detected	Detected	Detected	Detected	Detected	Detected	Detected	Detected	Detected	NM_006348	chr7:106843982-106843923	COG5	Homo sapiens component of oligomeric golgi complex 5 (COG5), transcript variant 1, mRNA [NM_006348]	GO:0005515|GO:0003674|GO:0005737|GO:0005794|GO:0016020|GO:0000139|GO:0005730|GO:0017119|GO:0006891|GO:0005634|GO:0015031|GO:0005829	NM_006348	Hs.239631	10466
A_23_P49155	78.5471	392.634	419.235	384.401	440.776	410.507	198.928	79.0971	438.108	418.446	375.758	7.41481	8.21319	8.24876	8.28341	8.25828	8.23397	8.676	7.38758	8.24035	8.27842	8.23077	Detected	Detected	Detected	Detected	Detected	Detected	Detected	Detected	Detected	Detected	Detected	NM_001793	chr16:68732812-68732871	CDH3	Homo sapiens cadherin 3, type 1, P-cadherin (placental) (CDH3), mRNA [NM_001793]	GO:0005913|GO:0005886|GO:0034329|GO:0005509|GO:0016021|GO:0007155|GO:0007601|GO:0007156|GO:0050896|GO:0045216|GO:0034332	NM_001793	Hs.191842	1001
A_32_P54137	1805.92	5888.43	5903.16	5541.21	6149.42	5808.79	2693.38	2028.21	6324.27	5964.14	5734.86	12.3419	11.9999	12.0403	12.0488	12.0642	12.0292	12.3365	12.4844	12.0851	12.0017	12.0851	Detected	Detected	Detected	Detected	Detected	Detected	Detected	Detected	Detected	Detected	Detected	NM_006004	chr1:46775954-46782248	UQCRH	Homo sapiens ubiquinol-cytochrome c reductase hinge protein (UQCRH), nuclear gene encoding mitochondrial protein, mRNA [NM_006004]	GO:0005743|GO:0005750|GO:0032403|GO:0051291|GO:0006119|GO:0005739|GO:0009060|GO:0022904|GO:0005746|GO:0008121|GO:0016020|GO:0006122|GO:0006810|GO:0055114	NM_006004	Hs.481571	7388
A_33_P3416347	12.188	64.0139	72.0186	63.572	71.9233	68.3233	9.55062	13.7003	69.686	67.1146	70.305	4.40465	5.71601	5.82216	5.79626	5.68828	5.76788	3.61276	4.61216	5.64346	5.76973	5.93196	Compromised	Detected	Detected	Detected	Detected	Detected	Detected	Compromised	Detected	Detected	Detected	M27390	chr7:142353832-142353891		T cell receptor beta variable 23-1 (non-functional) [Source:HGNC Symbol;Acc:12201] [ENST00000390396]			Hs.382212
A_23_P58489	137.089	887.652	876.798	804.532	910.176	872.652	59.1757	147.323	906.883	908.474	819.685	8.34105	9.33765	9.2798	9.30617	9.30054	9.29245	6.72177	8.39814	9.28693	9.35046	9.31397	Detected	Detected	Detected	Detected	Detected	Detected	Detected	Detected	Detected	Detected	Detected	NM_024091	chr5:7861310-7859642	FASTKD3	Homo sapiens FAST kinase domains 3 (FASTKD3), transcript variant 1, mRNA [NM_024091]	GO:0005739|GO:0045333|GO:0004672	NM_024091	Hs.653162	79072
A_33_P3215128	228.667	520.316	521.539	463.019	579.775	513.569	375.717	232.669	575.142	535.983	476.686	9.15326	8.60098	8.55231	8.53798	8.65751	8.54852	9.642	9.12947	8.63515	8.62262	8.55955	Detected	Detected	Detected	Detected	Detected	Detected	Detected	Detected	Detected	Detected	Detected	NM_001010867	chr1:228369854-228369913	IBA57	Homo sapiens IBA57, iron-sulfur cluster assembly homolog (S. cerevisiae) (IBA57), mRNA [NM_001010867]	GO:0005739|GO:0005737|GO:0006546|GO:0004047|GO:0016740|GO:0006783	NM_001010867	Hs.237017	200205
A_23_P252928	60.4264	271.426	271.412	252.363	326.634	262.64	166.485	73.7559	320.856	264.215	271.177	7.0117	7.71764	7.63962	7.70909	7.83548	7.6142	8.40458	7.28508	7.80598	7.66113	7.78666	Detected	Detected	Detected	Detected	Detected	Detected	Detected	Detected	Detected	Detected	Detected	NM_005367	chrX:151899971-151899912	MAGEA12	Homo sapiens melanoma antigen family A, 12 (MAGEA12), transcript variant 3, mRNA [NM_005367]	GO:0008150|GO:0003674|GO:0005575	NM_005367	Hs.169246	4111
A_23_P87879	294.858	3336.54	3266.61	3101.8	3390.29	3245.01	630.111	315.076	3396.69	3378.71	3152.99	9.53974	11.1898	11.1744	11.2189	11.197	11.1858	10.3646	9.59633	11.184	11.1946	11.211	Detected	Detected	Detected	Detected	Detected	Detected	Detected	Detected	Detected	Detected	Detected	NM_001781	chr12:9905320-9905261	CD69	Homo sapiens CD69 molecule (CD69), transcript variant 1, mRNA [NM_001781]	GO:0016020|GO:0005887|GO:0005488|GO:0005529|GO:0035690|GO:0009897|GO:0004888	NM_001781	Hs.208854	969
A_23_P167595	121.507	620.987	619.922	542.436	607.316	606.446	118.737	157.485	612.536	622.165	553.203	8.13195	8.84788	8.80143	8.75358	8.72469	8.78761	7.86807	8.5038	8.72632	8.83182	8.75541	Detected	Detected	Detected	Detected	Detected	Detected	Detected	Detected	Detected	Detected	Detected	NM_003337	chr5:133726638-133726697	UBE2B	Homo sapiens ubiquitin-conjugating enzyme E2B (UBE2B), mRNA [NM_003337]	GO:0005515|GO:0006344|GO:0006511|GO:0004842|GO:0000790|GO:0006513|GO:0016567|GO:0033522|GO:0005886|GO:0016874|GO:0005657|GO:0007288|GO:0005634|GO:0007283|GO:0006301|GO:0070534|GO:0005737|GO:0000166|GO:0070193|GO:0060070|GO:0000785|GO:0009411|GO:0043951|GO:0031625|GO:0001741|GO:0000209|GO:0001666|GO:0043066|GO:0032869|GO:0016881|GO:0042493|GO:0070076|GO:0010845|GO:0050821|GO:0031056|GO:0005524|GO:…	NM_003337	Hs.612096	7320
A_23_P57137	319.649	626.885	628.462	572.329	577.13	603.047	217.739	308.54	592.921	632.804	594.003	9.67432	8.85956	8.81969	8.82782	8.65157	8.77352	8.82001	9.5617	8.68261	8.85714	8.85645	Detected	Detected	Detected	Detected	Detected	Detected	Detected	Detected	Detected	Detected	Detected	NM_018347	chr20:3805889-3805948	C20orf29	Homo sapiens chromosome 20 open reading frame 29 (C20orf29), transcript variant 2, mRNA [NM_018347]	GO:0005515|GO:0006281|GO:0000724	NM_018347	Hs.104806	55317
A_33_P3326733	73.4777	259.732	286.3	235.63	241.686	286.344	48.5082	74.2864	238.361	267.572	248.496	7.31152	7.65283	7.71818	7.61208	7.42589	7.73112	6.39568	7.29588	7.40201	7.67965	7.66463	Detected	Detected	Detected	Detected	Detected	Detected	Detected	Detected	Detected	Detected	Detected	NR_003524	chr10:30653375-30653316	LOC729668	Homo sapiens golgi autoantigen, golgin subfamily a, 6 pseudogene (LOC729668), non-coding RNA [NR_003524]		NR_003524		729668
A_23_P52311	17.9587	82.2746	89.1798	73.9274	77.6378	81.3071	8.94235	17.6512	78.6983	85.8292	75.4497	5.05839	6.06197	6.10633	6.0077	5.79723	5.99971	3.51293	5.0171	5.81215	6.10579	6.03113	Compromised	Detected	Detected	Detected	Detected	Detected	Detected	Detected	Detected	Detected	Detected	NM_006951	chr10:105147370-105147429	TAF5	Homo sapiens TAF5 RNA polymerase II, TATA box binding protein (TBP)-associated factor, 100kDa (TAF5), mRNA [NM_006951]	GO:0005515|GO:0006352|GO:0010467|GO:0006355|GO:0006368|GO:0003700|GO:0005669|GO:0006367|GO:0044212|GO:0016573|GO:0006366|GO:0005730|GO:0005634|GO:0015629|GO:0043231|GO:0033276|GO:0044419|GO:0046983|GO:0016032|GO:0005654|GO:0004402|GO:0016568	NM_006951	Hs.96103	6877
A_33_P3318459	171.047	898.676	874.163	855.292	865.139	864.101	154.715	174.348	890.562	925.888	898.088	8.68743	9.35978	9.2744	9.39398	9.23058	9.27728	8.29041	8.66658	9.26005	9.37954	9.43313	Detected	Detected	Detected	Detected	Detected	Detected	Detected	Detected	Detected	Detected	Detected	NM_003352	chr2:203070969-203070910	SUMO1	Homo sapiens SMT3 suppressor of mif two 3 homolog 1 (S. cerevisiae) (SUMO1), transcript variant 1, mRNA [NM_003352]	GO:0005515|GO:0019221|GO:0032436|GO:0045202|GO:0005634|GO:0030425|GO:0043433|GO:0060334|GO:0032880|GO:0005737|GO:0031334|GO:0005643|GO:0019789|GO:0060021|GO:0031625|GO:0060333|GO:0031965|GO:0016925|GO:0043392|GO:0006281|GO:0016607|GO:0016020|GO:0016605|GO:0005654|GO:0045892|GO:0008134	NM_003352	Hs.81424	7341
A_33_P3354646	830.723	3083.37	2898.25	2706.63	2991.46	2896.79	1597.36	630.017	3041.53	3021.08	2772.3	11.1465	11.0763	10.9917	11.0197	11.0145	11.0061	11.6469	10.695	11.0297	11.0252	11.0275	Detected	Detected	Detected	Detected	Detected	Detected	Detected	Detected	Detected	Detected	Detected	NM_006229	chr10:118351377-118351436	PNLIPRP1	Homo sapiens pancreatic lipase-related protein 1 (PNLIPRP1), mRNA [NM_006229]	GO:0006629|GO:0004806|GO:0031016|GO:0005509|GO:0043434|GO:0051384|GO:0005576|GO:0003824|GO:0005615|GO:0016298	NM_006229	Hs.73923	5407
A_23_P360626	164.603	283.744	291.185	251.092	255.86	287.622	813.384	160.71	268.733	282.38	266.094	8.62972	7.77491	7.74111	7.70132	7.50638	7.73758	10.7289	8.53457	7.56954	7.75665	7.76104	Detected	Detected	Detected	Detected	Detected	Detected	Detected	Detected	Detected	Detected	Detected	NM_178836	chr17:17104468-17104409	PLD6	Homo sapiens phospholipase D family, member 6 (PLD6), mRNA [NM_178836]	GO:0030719|GO:0007286|GO:0005741|GO:0007283|GO:0042803|GO:0030154|GO:0005739|GO:0016042|GO:0007126|GO:0008053|GO:0016020|GO:0016787|GO:0034587|GO:0035755|GO:0016021|GO:0043046	NM_178836	Hs.729079	201164
A_33_P3240931	721.125	2485.01	2068.59	2030.28	2485.31	2078.7	1067.63	577.101	2557.56	2593.17	2164.81	10.9534	10.7747	10.5143	10.6014	10.75	10.5302	11.0961	10.5433	10.7796	10.8184	10.666	Detected	Compromised	Detected	Compromised	Detected	Compromised	Detected	Compromised	Detected	Detected	Detected	NM_001048249	chr5:60453607-60453548	C5orf43	Homo sapiens chromosome 5 open reading frame 43 (C5orf43), mRNA [NM_001048249]	GO:0016020|GO:0016021	NM_001048249	Hs.508479	643155
A_33_P3564409	688.966	1160.76	1251.2	1074.33	1390.12	1254.08	1252.53	572.025	1416.24	1170.74	1094.07	10.8789	9.71618	9.79168	9.71198	9.9115	9.81402	11.3317	10.5282	9.92738	9.70811	9.71412	Detected	Detected	Detected	Detected	Detected	Detected	Detected	Detected	Detected	Detected	Detected	AK094541	chrX:51933603-51933662		melanoma antigen family D, 4B [Source:HGNC Symbol;Acc:22880] [ENST00000481096]			Hs.729070
A_24_P256243	37.6598	56.4972	75.3429	63.3013	91.5209	77.5759	85.1749	33.9692	92.8261	55.2627	59.75	6.24563	5.53646	5.88001	5.7919	6.02458	5.93677	7.30411	6.07459	6.04613	5.49096	5.70806	Detected	Detected	Detected	Detected	Detected	Detected	Detected	Detected	Detected	Detected	Detected	NM_175698	chrX:52787003-52787062	SSX2	Homo sapiens synovial sarcoma, X breakpoint 2 (SSX2), transcript variant 2, mRNA [NM_175698]		NM_175698	Hs.661107	6757
A_32_P32391	387.615	553.834	531.429	497.985	530.421	519.927	774.985	394.561	544.795	553.594	502.039	9.97466	8.68921	8.57722	8.63398	8.5301	8.5676	10.6682	9.95421	8.56063	8.67221	8.62972	Detected	Detected	Detected	Detected	Detected	Detected	Detected	Detected	Detected	Detected	Detected	NR_002171	chr13:64316583-64316642	OR7E156P	Homo sapiens olfactory receptor, family 7, subfamily E, member 156 pseudogene (OR7E156P), non-coding RNA [NR_002171]		NR_002171	Hs.363054	283491
A_24_P66312	56.9556	47.7913	43.1277	46.0684	52.25	49.6097	75.8356	53.1357	56.2424	45.8691	48.9323	6.91752	5.30364	5.14684	5.35239	5.23729	5.35468	7.11074	6.76512	5.3448	5.2319	5.43991	Detected	Compromised	Detected	Detected	Detected	Detected	Detected	Compromised	Detected	Detected	Detected	NM_181686	chr21:46101631-46101572	KRTAP12-1	Homo sapiens keratin associated protein 12-1 (KRTAP12-1), mRNA [NM_181686]	GO:0045095	NM_181686	Hs.688628	353332
A_33_P3347055	53.1681	195.222	183.912	176.976	170.171	179.477	29.4793	53.8812	170.83	192.941	187.35	6.81189	7.25825	7.10455	7.21147	6.91304	7.08643	5.53101	6.78991	6.91545	7.22622	7.27475	Detected	Detected	Detected	Detected	Detected	Detected	Detected	Detected	Detected	Detected	Detected		chr18:044663478-044663537
A_33_P3407266	23.2999	29.6292	33.9618	29.7715	53.5402	35.1722	52.2079	24.8599	53.5408	28.7038	31.5757	5.48639	4.62614	4.8491	4.7402	5.27282	4.92434	6.51621	5.57662	5.27637	4.56647	4.83676	Detected	Compromised	Detected	Detected	Detected	Detected	Detected	Compromised	Detected	Detected	Detected	NM_012204	chr9:135553366-135553425	GTF3C4	Homo sapiens general transcription factor IIIC, polypeptide 4, 90kDa (GTF3C4), mRNA [NM_012204]	GO:0005515|GO:0016746|GO:0016573|GO:0005634|GO:0043085|GO:0006384|GO:0042791|GO:0003677|GO:0006383|GO:0006351|GO:0042797|GO:0000127|GO:0005654|GO:0008047|GO:0004402	NM_012204	Hs.656646	9329
A_23_P115366	1199.93	2984.09	3054.95	2740.25	2913.19	3032.02	722.602	1218.61	2922.99	3003.71	2779.93	11.7053	11.0258	11.0731	11.041	10.9711	11.0842	10.5684	11.7027	10.9733	11.0169	11.0322	Detected	Detected	Detected	Detected	Detected	Detected	Detected	Detected	Detected	Detected	Detected	NM_016308	chr1:47843918-47843977	CMPK1	Homo sapiens cytidine monophosphate (UMP-CMP) kinase 1, cytosolic (CMPK1), transcript variant 1, mRNA [NM_016308]	GO:0015949|GO:0004127|GO:0004849|GO:0006222|GO:0009220|GO:0005634|GO:0055086|GO:0005524|GO:0005829|GO:0005737|GO:0000166|GO:0016776|GO:0016740	NM_016308	Hs.11463	51727
A_23_P58132	195.492	1091.72	1106.09	968.862	1078.45	1090.23	91.5863	205.827	1097.45	1116.46	983.545	8.89947	9.62737	9.61448	9.56729	9.53932	9.6115	7.42755	8.92954	9.55594	9.64047	9.56477	Detected	Detected	Detected	Detected	Detected	Detected	Detected	Detected	Detected	Detected	Detected	NM_004310	chr4:40245659-40245718	RHOH	Homo sapiens ras homolog gene family, member H (RHOH), mRNA [NM_004310]	GO:0005515|GO:0051056|GO:0006355|GO:0005886|GO:0007264|GO:0019210|GO:0005525|GO:0005829|GO:0042326|GO:0005622|GO:0005739|GO:0005737|GO:0030217|GO:0000166|GO:0017048|GO:0005095|GO:0043124	NM_004310	Hs.654594	399
A_23_P121082	148.939	672.719	680.615	623.509	678.545	672.558	115.329	146.446	683.945	686.877	633.467	8.46988	8.95751	8.92418	8.94505	8.86927	8.92737	7.82015	8.3846	8.87071	8.968	8.94319	Detected	Detected	Detected	Detected	Detected	Detected	Detected	Detected	Detected	Detected	Detected	NM_000158	chr3:81538971-81538912	GBE1	Homo sapiens glucan (1,4-alpha-), branching enzyme 1 (GBE1), mRNA [NM_000158]	GO:0043169|GO:0016757|GO:0005975|GO:0005978|GO:0005977|GO:0006006|GO:0006091|GO:0004553|GO:0003844|GO:0005829	NM_000158	Hs.436062	2632
A_23_P209288	16.7228	101.134	109.723	92.0238	94.3019	114.571	6.74736	12.0932	105.094	99.7993	93.3576	4.945	6.3514	6.38902	6.30794	6.07064	6.46203	3.1115	4.39702	6.22028	6.32107	6.31879	Compromised	Detected	Detected	Detected	Detected	Detected	Detected	Detected	Detected	Compromised	Detected	NM_003590	chr2:225335155-225335096	CUL3	Homo sapiens cullin 3 (CUL3), mRNA [NM_003590]	GO:0005515|GO:0005827|GO:0001831|GO:0004842|GO:0008284|GO:0007369|GO:0016567|GO:0035024|GO:0043149|GO:0005634|GO:0000910|GO:0000082|GO:0008054|GO:0007050|GO:0016055|GO:0031625|GO:0051322|GO:0005794|GO:0030332|GO:0001701|GO:0000902|GO:0016477|GO:0031463|GO:0043161|GO:0000090|GO:0008629	NM_003590	Hs.372286	8452
A_23_P121480	54.9283	100.919	101.722	92.245	109.208	99.9069	46.9554	54.8329	110.236	104.219	94.7601	6.86041	6.34811	6.29174	6.31376	6.27869	6.29015	6.34119	6.81978	6.28844	6.38386	6.33965	Detected	Detected	Detected	Detected	Detected	Detected	Detected	Detected	Detected	Detected	Detected	NM_001004196	chr3:112080981-112081040	CD200	Homo sapiens CD200 molecule (CD200), transcript variant 2, mRNA [NM_001004196]	GO:0005515|GO:0005886|GO:0005887|GO:0050776|GO:0042802	NM_001004196	Hs.79015	4345
A_23_P34835	335.387	244.701	241.936	199.533	234.536	251.804	301.656	342.817	234.619	247.328	207.1	9.74725	7.56982	7.48556	7.37967	7.38274	7.55363	9.32923	9.73417	7.3782	7.56886	7.4152	Detected	Detected	Detected	Detected	Detected	Detected	Detected	Detected	Detected	Detected	Detected	NM_005572	chr1:156107471-156107530	LMNA	Homo sapiens lamin A/C (LMNA), transcript variant 2, mRNA [NM_005572]	GO:0005882|GO:0005515|GO:0034504|GO:0048471|GO:0005634|GO:0005635|GO:0007283|GO:0090343|GO:0006921|GO:0005638|GO:0016363|GO:0005737|GO:0006998|GO:0035105|GO:0030334|GO:0030951|GO:0006915|GO:0071456|GO:0042981|GO:0005626|GO:0007517|GO:0005198|GO:0005652|GO:0055015|GO:0005654	NM_005572	Hs.594444	4000
A_33_P3388888	56.7146	57.1399	50.1584	48.6086	75.0883	54.2497	80.0324	49.8318	75.8011	51.5696	51.0706	6.91001	5.55296	5.34034	5.42679	5.74699	5.45998	7.20125	6.66219	5.75798	5.39324	5.50157	Detected	Compromised	Detected	Detected	Detected	Detected	Detected	Compromised	Detected	Detected	Detected		chr19:056982886-056982827
A_33_P3227375	12.0836	21.6748	23.5867	31.1346	33.4934	19.4555	22.7347	36.1736	32.9043	25.4503	27.4477	4.38858	4.1152	4.4003	4.80286	4.57836	4.22917	5.07213	6.16839	4.56161	4.37296	4.64173	Detected	Compromised	Detected	Detected	Detected	Detected	Compromised	Compromised	Compromised	Detected	Detected	NM_003247	chr6:169615960-169615901	THBS2	Homo sapiens thrombospondin 2 (THBS2), mRNA [NM_003247]	GO:0051965|GO:0031012|GO:0005515|GO:0005198|GO:0016525|GO:0005509|GO:0005576|GO:0007155|GO:0008201|GO:0005604	NM_003247	Hs.371147	7058
A_23_P102842	129.308	701.583	707.696	639.132	675.524	698.63	72.4899	124.572	680.888	712.58	659.436	8.24261	9.01521	8.97875	8.97528	8.8638	8.97796	7.03026	8.12504	8.86354	9.02113	8.99743	Detected	Detected	Detected	Detected	Detected	Detected	Detected	Detected	Detected	Detected	Detected	NM_021100	chr20:34257106-34257047	NFS1	Homo sapiens NFS1 nitrogen fixation 1 homolog (S. cerevisiae) (NFS1), nuclear gene encoding mitochondrial protein, transcript variant 1, mRNA [NM_021100]	GO:0005515|GO:0006534|GO:0006767|GO:0005634|GO:0003824|GO:0042803|GO:0005829|GO:0032324|GO:0005739|GO:0005737|GO:0000096|GO:0006461|GO:0006766|GO:0005759|GO:0031071|GO:0030170|GO:0006777|GO:0016740|GO:0018283	NM_021100	Hs.194692	9054
A_23_P138849	69.8079	242.131	250.173	180.551	253.059	244.969	119.864	78.8551	255.783	259.143	178.343	7.23936	7.55192	7.53109	7.23695	7.4926	7.5155	7.88523	7.38257	7.49796	7.63441	7.20511	Detected	Detected	Detected	Detected	Detected	Detected	Detected	Detected	Detected	Detected	Detected	NM_006388	chr11:65486362-65486421	KAT5	Homo sapiens K(lysine) acetyltransferase 5 (KAT5), transcript variant 2, mRNA [NM_006388]	GO:0032703|GO:0005515|GO:0048471|GO:0016747|GO:0016573|GO:0003713|GO:0005730|GO:0005634|GO:0050681|GO:0000122|GO:0046872|GO:0006302|GO:0005737|GO:0032777|GO:0044419|GO:0070491|GO:0035267|GO:0045893|GO:0006978|GO:0045892|GO:0040008|GO:0004402|GO:0030521|GO:0016568	NM_006388	Hs.397010	10524
A_33_P3297642	234.372	1301.82	1338.67	1184.81	1298.04	1327.74	626.409	233.29	1336.49	1313.63	1240.33	9.18907	9.87017	9.88804	9.84153	9.80177	9.89896	10.3552	9.13477	9.83728	9.86768	9.88246	Detected	Detected	Detected	Detected	Detected	Detected	Detected	Detected	Detected	Detected	Detected	NM_022063	chr10:120070356-120070297	FAM204A	Homo sapiens family with sequence similarity 204, member A (FAM204A), transcript variant 1, mRNA [NM_022063]		NM_022063	Hs.372309	63877
A_23_P122531	1917.17	6900.67	7069.39	6417.88	6899.99	6906.87	1815.35	1949.23	7006.25	7074.23	6540.63	12.4198	12.1995	12.2783	12.2677	12.2315	12.2662	11.8076	12.414	12.2337	12.2126	12.2662	Detected	Detected	Detected	Detected	Detected	Detected	Detected	Detected	Detected	Detected	Detected	NM_001040437	chr6:31807322-31807381	C6orf48	Homo sapiens chromosome 6 open reading frame 48 (C6orf48), transcript variant 1, mRNA [NM_001040437]		NM_001040437	Hs.640836	50854
A_33_P3416376	1402.56	2573.97	2631.17	2745.46	3742.58	2576.05	2564.41	1394.94	3836.73	2616.36	2823.47	11.9277	10.8285	10.8468	11.0431	11.3417	10.8394	12.2773	11.8917	11.3635	10.8292	11.0529	Detected	Detected	Detected	Detected	Detected	Detected	Detected	Detected	Detected	Detected	Detected	BU633092	chr19:51162656-51162715		UI-H-FL1-bgt-o-17-0-UI.s1 NCI_CGAP_FL1 Homo sapiens cDNA clone UI-H-FL1-bgt-o-17-0-UI 3', mRNA sequence [BU633092]			Hs.621823
A_33_P3619171	47.6317	249.26	243.411	253.975	251.39	246.268	30.5767	47.4948	262.012	249.735	260.283	6.62507	7.59579	7.49313	7.71647	7.481	7.5221	5.59199	6.584	7.53304	7.57826	7.73141	Detected	Detected	Detected	Detected	Detected	Detected	Detected	Detected	Detected	Detected	Detected	NM_021127	chr18:57570691-57570750	PMAIP1	Homo sapiens phorbol-12-myristate-13-acetate-induced protein 1 (PMAIP1), mRNA [NM_021127]	GO:0005515|GO:0043331|GO:0010165|GO:0048147|GO:0005741|GO:0005634|GO:0006926|GO:0006921|GO:0005829|GO:0010907|GO:0005739|GO:0043525|GO:0090200|GO:0042149|GO:0032461|GO:0043029|GO:0009411|GO:0046902|GO:0008633|GO:0043065|GO:0006919|GO:0072593|GO:0001844|GO:0071456|GO:0006915|GO:0006917|GO:0006974|GO:0043280|GO:0010917|GO:0072332|GO:0043517|GO:0010498|GO:0008629	NM_021127	Hs.96	5366
A_33_P3391429	199.307	582.741	586.838	529.579	597.865	593.246	155.7	204.356	589.402	582.14	552.644	8.93392	8.75909	8.71989	8.71804	8.70217	8.74929	8.30169	8.91828	8.6746	8.74177	8.75423	Detected	Detected	Detected	Detected	Detected	Detected	Detected	Detected	Detected	Detected	Detected	NM_024836	chr1:249143236-249143295	ZNF672	Homo sapiens zinc finger protein 672 (ZNF672), mRNA [NM_024836]	GO:0005622|GO:0006355|GO:0008270|GO:0005634|GO:0003677|GO:0046872	NM_024836	Hs.521151	79894
A_23_P341527	158.674	155.917	138.201	151.524	153.346	133.973	251.157	130.223	160.376	160.686	161.152	8.57058	6.95115	6.70559	7.00581	6.76187	6.6732	9.05076	8.19263	6.81978	6.98094	7.06768	Detected	Detected	Detected	Detected	Detected	Detected	Detected	Detected	Detected	Detected	Detected	NM_152494	chr1:155015973-155018415	DCST1	Homo sapiens DC-STAMP domain containing 1 (DCST1), transcript variant 1, mRNA [NM_152494]	GO:0016020|GO:0008270|GO:0016021|GO:0046872	NM_152494	Hs.567717	149095
A_23_P72853	53.299	239.402	219.416	246.955	238.537	212.113	28.634	59.3196	239.402	239.125	251.458	6.8173	7.5333	7.34759	7.67609	7.40617	7.31984	5.47497	6.94465	7.40887	7.51952	7.68119	Detected	Detected	Detected	Detected	Detected	Detected	Detected	Detected	Detected	Detected	Detected	NM_032889	chr12:53647679-53647738	MFSD5	Homo sapiens major facilitator superfamily domain containing 5 (MFSD5), transcript variant 2, mRNA [NM_032889]	GO:0016020|GO:0006810|GO:0016021	NM_032889	Hs.654660	84975
A_33_P3312030	1443.1	6400.4	6369.96	6574.48	7905.5	6134.39	2518.3	1438.78	7872.94	6532.64	6786.88	11.9658	12.1164	12.1411	12.3012	12.4236	12.106	12.2609	11.9457	12.3995	12.1221	12.3182	Detected	Detected	Detected	Detected	Detected	Detected	Detected	Detected	Detected	Detected	Detected		chr4:158558989-158559048
A_33_P3408762	41.926	40.8629	38.675	45.039	43.2337	28.148	41.3804	39.4936	42.4427	36.9572	53.2783	6.42518	5.0893	5.00215	5.3212	4.95039	4.64432	6.12398	6.29797	4.92462	4.9391	5.55407	Detected	Compromised	Detected	Detected	Detected	Detected	Compromised	Compromised	Compromised	Detected	Detected	NM_005572	chr1:156106099-156106158	LMNA	Homo sapiens lamin A/C (LMNA), transcript variant 2, mRNA [NM_005572]	GO:0005882|GO:0005515|GO:0034504|GO:0048471|GO:0005634|GO:0005635|GO:0007283|GO:0090343|GO:0006921|GO:0005638|GO:0016363|GO:0005737|GO:0006998|GO:0035105|GO:0030334|GO:0030951|GO:0006915|GO:0071456|GO:0042981|GO:0005626|GO:0007517|GO:0005198|GO:0005652|GO:0055015|GO:0005654	NM_005572	Hs.594444	4000
A_33_P3364289	2448.85	20992.2	19699.8	17617.5	18381.2	18559	16656.5	2229.93	19912.4	22277.6	18466.2	12.7812	13.7898	13.7582	13.7162	13.6873	13.6837	14.6973	12.6396	13.7745	13.8475	13.7582	Detected	Compromised	Detected	Compromised	Detected	Detected	Detected	Compromised	Compromised	Detected	Detected	NM_032855	chr19:16268351-16268410	HSH2D	Homo sapiens hematopoietic SH2 domain containing (HSH2D), mRNA [NM_032855]	GO:0042110|GO:0005737|GO:0005070|GO:0005634	NM_032855	Hs.631617	84941
A_23_P417148	135.415	458.431	473.763	422.971	480.486	458.623	161.457	132.01	492.998	469.961	425.665	8.32037	8.42698	8.41309	8.41369	8.38375	8.39093	8.35629	8.21611	8.41629	8.441	8.40438	Detected	Detected	Detected	Detected	Detected	Detected	Detected	Detected	Detected	Detected	Detected	NM_030665	chr17:17714187-17714246	RAI1	Homo sapiens retinoic acid induced 1 (RAI1), mRNA [NM_030665]	GO:0005737|GO:0001501|GO:0040015|GO:0006357|GO:0008270|GO:0005634|GO:0046872	NM_030665	Hs.655395	10743
A_33_P3507562	66.4494	117.423	108.84	109.504	121.551	108.492	73.3626	62.6192	131.27	111.287	109.305	7.1619	6.56993	6.37726	6.56578	6.43153	6.3901	7.05242	7.03127	6.53143	6.47423	6.54515	Detected	Detected	Detected	Detected	Detected	Detected	Detected	Detected	Detected	Detected	Detected	BM548627	chr11:62619547-62619488	SNHG1	AGENCOURT_6573317 NIH_MGC_124 Homo sapiens cDNA clone IMAGE:5732165 5', mRNA sequence [BM548627]			Hs.655643	23642
A_23_P105276	22.0899	128.966	124.35	123.038	131.341	123.801	16.3668	22.9166	130.268	129.234	123.548	5.39634	6.69449	6.55343	6.71478	6.54211	6.5676	4.52936	5.44406	6.52237	6.68589	6.70912	Detected	Detected	Detected	Detected	Detected	Detected	Detected	Detected	Detected	Detected	Detected	NM_003428	chrUn_gl000223:46911-46852	ZNF84	Homo sapiens zinc finger protein 84 (ZNF84), transcript variant 1, mRNA [NM_003428]	GO:0005622|GO:0006355|GO:0008270|GO:0005634|GO:0003677|GO:0046872	NM_003428	Hs.445019	7637
A_33_P3253733	278.25	463.145	404.743	456.722	637.75	413.836	690.295	284.5	663.522	459.098	454.353	9.44954	8.44302	8.20218	8.51851	8.79009	8.24658	10.5064	9.43492	8.83104	8.40738	8.48694	Detected	Detected	Detected	Detected	Detected	Detected	Detected	Detected	Detected	Detected	Detected		chr1:322787-322845		ALU1_HUMAN (P39188) Alu subfamily J sequence contamination warning entry, partial (13%) [THC2565852]
A_23_P115922	2958.45	11398.4	11414	10521.4	11493.1	11305.3	5856.61	3037.43	11599.6	11625.7	10656.5	13.0704	12.9278	12.9716	13.0004	12.9819	12.9847	13.3751	13.0869	12.9738	12.9374	12.9982	Detected	Detected	Detected	Detected	Detected	Detected	Detected	Detected	Detected	Detected	Detected	NM_004096	chr10:72183525-72183584	EIF4EBP2	Homo sapiens eukaryotic translation initiation factor 4E binding protein 2 (EIF4EBP2), mRNA [NM_004096]	GO:0008286|GO:0005515|GO:0019933|GO:0008190|GO:0045947|GO:0006412	NM_004096	Hs.621200	1979
A_23_P110606	84.1097	351.239	344.188	335.611	360.8	338.482	70.1906	90.636	360.985	358.884	341.753	7.52541	8.06652	7.97443	8.0935	7.98098	7.9648	6.98184	7.60096	7.97463	8.08073	8.09681	Detected	Detected	Detected	Detected	Detected	Detected	Detected	Detected	Detected	Detected	Detected	NM_014757	chr5:179203516-179203575	MAML1	Homo sapiens mastermind-like 1 (Drosophila) (MAML1), mRNA [NM_014757]	GO:0005515|GO:0010467|GO:0006355|GO:0019901|GO:0003713|GO:0005730|GO:0010831|GO:0005634|GO:0043231|GO:0007219|GO:0016607|GO:0045944|GO:0042605|GO:0005654|GO:0006468	NM_014757	Hs.631951	9794
A_24_P645765	141.552	667.853	669.219	619.562	691.548	668.751	31.2204	154.039	705.516	683.153	631.071	8.38882	8.94705	8.90118	8.93442	8.89947	8.92022	5.62948	8.4696	8.92098	8.96085	8.94007	Detected	Detected	Detected	Detected	Detected	Detected	Detected	Detected	Detected	Detected	Detected	NM_020782	chr12:27955429-27955488	KLHDC5	Homo sapiens kelch domain containing 5 (KLHDC5), mRNA [NM_020782]		NM_020782	Hs.505104	57542
A_23_P114929	519.235	1305.81	1323.15	1233	1350.07	1318.65	889.628	524.496	1361.17	1317.74	1252.48	10.429	9.87627	9.87276	9.8963	9.86124	9.88839	10.8464	10.3964	9.86524	9.87276	9.89855	Detected	Detected	Detected	Detected	Detected	Detected	Detected	Detected	Detected	Detected	Detected	NM_015415	chr1:167889288-167889229	BRP44	Homo sapiens brain protein 44 (BRP44), transcript variant 2, mRNA [NM_015415]	GO:0005739	NM_015415	Hs.517768	25874
A_23_P168288	54.7182	839.851	889.331	907.535	802.103	869.171	66.5253	48.8871	808.329	854.45	915.46	6.85378	9.26262	9.30163	9.47003	9.12313	9.28657	6.90037	6.62964	9.11945	9.2676	9.45863	Detected	Detected	Detected	Detected	Detected	Detected	Detected	Detected	Detected	Detected	Detected	NM_052962	chr6:137465287-137465228	IL22RA2	Homo sapiens interleukin 22 receptor, alpha 2 (IL22RA2), transcript variant 1, mRNA [NM_052962]	GO:0042018|GO:0042017|GO:0042516|GO:0005576|GO:0004872|GO:0005615	NM_052962	Hs.126891	116379
A_24_P64362	259.54	959.996	986.307	853.26	899.973	935.835	172.8	268.103	877.358	979.427	879.078	9.33365	9.45241	9.454	9.38876	9.28584	9.3944	8.45954	9.34265	9.2416	9.45863	9.4041	Detected	Detected	Detected	Detected	Detected	Detected	Detected	Detected	Detected	Detected	Detected	NM_017787	chr10:104575444-104575503	C10orf26	Homo sapiens chromosome 10 open reading frame 26 (C10orf26), transcript variant 2, mRNA [NM_017787]	GO:0016020|GO:0016021	NM_017787	Hs.500897	54838
A_23_P382188	16.2038	31.7357	40.5425	28.7811	46.6776	35.515	30.0295	13.9957	46.9722	27.9389	29.9246	4.88837	4.72066	5.06857	4.69342	5.0654	4.93417	5.55976	4.65283	5.07425	4.52336	4.76299	Detected	Compromised	Detected	Detected	Detected	Detected	Detected	Compromised	Detected	Compromised	Detected	NM_001013841	chr19:4325469-4325410	STAP2	Homo sapiens signal transducing adaptor family member 2 (STAP2), transcript variant 2, mRNA [NM_001013841]	GO:0005515|GO:0005737|GO:0005730|GO:0005634|GO:0043231	NM_001013841	Hs.194385	55620
A_23_P10291	61.9512	134.909	148.447	131.528	164.98	146.097	107.183	56.698	162.324	134.627	134.428	7.04979	6.7585	6.79994	6.80703	6.8641	6.7944	7.69658	6.87254	6.83585	6.73713	6.82208	Detected	Detected	Detected	Detected	Detected	Detected	Detected	Detected	Detected	Detected	Detected	NM_001910	chr1:206332029-206332088	CTSE	Homo sapiens cathepsin E (CTSE), transcript variant 1, mRNA [NM_001910]	GO:0019886|GO:0007586|GO:0006508|GO:0008233|GO:0004190|GO:0005768	NM_001910	Hs.644082	1510
A_33_P3382560	21608.5	94181.8	90821.3	87517.9	85526.3	87531.2	21106.7	23657.3	87389.4	93438.9	89428.7	15.8292	16.0696	16.0394	16.0696	16.0343	16.0185	14.9529	16.0041	16.0225	16.0001	16.0696	Detected	Detected	Detected	Detected	Detected	Detected	Detected	Detected	Detected	Detected	Detected	NM_000984	chr17:27050625-27050910	RPL23A	Homo sapiens ribosomal protein L23a (RPL23A), mRNA [NM_000984]	GO:0005515|GO:0010467|GO:0003735|GO:0016070|GO:0016071|GO:0008283|GO:0019083|GO:0019058|GO:0005634|GO:0019843|GO:0006415|GO:0006412|GO:0005829|GO:0006414|GO:0005622|GO:0000166|GO:0031018|GO:0005840|GO:0016032|GO:0031932|GO:0022625|GO:0044267	NM_000984	Hs.419463	6147
A_23_P204016	59.6433	53.3521	54.6058	50.0338	97.9417	51.5673	105.308	42.9729	103.843	54.474	53.7123	6.98635	5.44911	5.44642	5.46096	6.12045	5.40071	7.66914	6.43047	6.20163	5.47465	5.56777	Detected	Compromised	Detected	Detected	Detected	Detected	Detected	Compromised	Detected	Detected	Detected	NM_000725	chr12:49222321-49222380	CACNB3	Homo sapiens calcium channel, voltage-dependent, beta 3 subunit (CACNB3), transcript variant 1, mRNA [NM_000725]	GO:0005244|GO:0051899|GO:0005245|GO:0007268|GO:0005891|GO:0005829|GO:0016324|GO:0016020|GO:0007411|GO:0006810|GO:0006816|GO:0051925|GO:0006811	NM_000725	Hs.250712	784
A_33_P3275826	645369	543499	560168	493809	522986	528556	692596	648902	552269	583468	529490	19.3297	19.0363	19.0363	18.9606	19.0363	19.0363	19.4074	19.3297	19.0363	19.0363	19.0363	Detected	Detected	Detected	Detected	Detected	Detected	Detected	Detected	Detected	Detected	Detected		chr11:000627479-000627420
A_23_P126197	1653.83	8370.07	8284.51	7715.32	8455.83	8407.21	1095.44	1685.73	8592.94	8528.59	7916.45	12.1812	12.4939	12.5129	12.537	12.5158	12.557	11.1295	12.192	12.5327	12.4995	12.5409	Detected	Detected	Detected	Detected	Detected	Detected	Detected	Detected	Detected	Detected	Detected	NM_005626	chr1:29474558-29474499	SRSF4	Homo sapiens serine/arginine-rich splicing factor 4 (SRSF4), mRNA [NM_005626]	GO:0006397|GO:0008380|GO:0006369|GO:0010467|GO:0048025|GO:0006366|GO:0003723|GO:0031124|GO:0005634|GO:0006406|GO:0000166|GO:0016607|GO:0000398|GO:0000375|GO:0005654	NM_005626	Hs.469970	6429
A_23_P109322	2173.07	20236.3	16504.9	16296.1	17751.7	16239.7	4170.75	1847.52	18006.8	21698.8	15581.2	12.5903	13.7354	13.4895	13.591	13.6357	13.4839	12.9067	12.3444	13.6391	13.82	13.517	Detected	Detected	Detected	Detected	Detected	Detected	Detected	Detected	Detected	Detected	Detected	NM_006198	chr21:41301047-41301106	PCP4	Homo sapiens Purkinje cell protein 4 (PCP4), mRNA [NM_006198]	GO:0005634|GO:0007417|GO:0005829	NM_006198	Hs.80296	5121
A_23_P109593	22.6817	57.8103	76.3474	54.0602	55.3044	72.2051	27.1958	22.9936	56.76	58.3552	56.5608	5.44406	5.56777	5.89677	5.57096	5.31574	5.83411	5.37958	5.44911	5.35852	5.56924	5.63531	Detected	Detected	Detected	Detected	Detected	Detected	Detected	Detected	Detected	Detected	Detected	NM_014346	chr22:47507418-47507477	TBC1D22A	Homo sapiens TBC1 domain family, member 22A (TBC1D22A), mRNA [NM_014346]	GO:0005622|GO:0042803|GO:0005097|GO:0005096	NM_014346	Hs.435044	25771
A_32_P129950	309.976	1327.09	1323.94	1108.45	1313.13	1319.23	112.992	320.81	1346.34	1362.01	1125.04	9.62124	9.8958	9.87453	9.75423	9.81879	9.88974	7.78797	9.62704	9.84792	9.91177	9.7505	Detected	Detected	Detected	Detected	Detected	Detected	Detected	Detected	Detected	Detected	Detected	NM_001012754	chr13:39623818-39623877	NHLRC3	Homo sapiens NHL repeat containing 3 (NHLRC3), transcript variant 1, mRNA [NM_001012754]	GO:0005576	NM_001012754	Hs.507783	387921
A_33_P3233784	143.048	129.501	154.594	133.15	134.171	151.432	236.835	148.641	135.736	139.111	136.256	8.40266	6.70016	6.86244	6.82208	6.56822	6.84856	8.96153	8.41527	6.57527	6.77915	6.83888	Detected	Detected	Detected	Detected	Detected	Detected	Detected	Detected	Detected	Detected	Detected	NM_001001663	chr22:25331267-25331208	TMEM211	Homo sapiens transmembrane protein 211 (TMEM211), mRNA [NM_001001663]	GO:0016020|GO:0016021	NM_001001663	Hs.329040	255349
A_23_P30024	519.433	2299.04	2369.46	2137.46	2324.7	2328.83	419.33	562.827	2349.51	2350.95	2173.13	10.4298	10.6654	10.7016	10.6731	10.6504	10.6912	9.79209	10.5011	10.6552	10.6778	10.6731	Detected	Detected	Detected	Detected	Detected	Detected	Detected	Detected	Detected	Detected	Detected	NM_003998	chr4:103537856-103537915	NFKB1	Homo sapiens nuclear factor of kappa light polypeptide gene enhancer in B-cells 1 (NFKB1), transcript variant 1, mRNA [NM_003998]	GO:0032375|GO:0005515|GO:0050852|GO:0034142|GO:0003700|GO:0044212|GO:0006366|GO:0031293|GO:0090263|GO:0005634|GO:0005829|GO:0005739|GO:0002756|GO:0005737|GO:0051092|GO:0006954|GO:0002755|GO:0034138|GO:0033256|GO:0000975|GO:0048011|GO:0034130|GO:0010744|GO:0034134|GO:0005730|GO:0006915|GO:0006916|GO:0010884|GO:0000122|GO:0002224|GO:0032269|GO:0007165|GO:0008063|GO:0045087|GO:0071347|GO:0001071|GO:…	NM_003998	Hs.618430	4790
A_33_P3220475	422.354	2261.24	2520.69	2102.44	2190.34	2442.53	796.905	414.718	2209.57	2300.59	2144.49	10.101	10.6391	10.7859	10.6448	10.5659	10.7558	10.702	10.0327	10.5671	10.6462	10.6504	Detected	Detected	Detected	Detected	Detected	Detected	Detected	Detected	Detected	Detected	Detected	NR_026900	chr1:180169795-180169854	FLJ23867	Homo sapiens uncharacterized protein FLJ23867 (FLJ23867), non-coding RNA [NR_026900]		NR_026900		200058
A_23_P101351	111.872	446.781	455.937	404.352	435.116	447.953	69.7164	107.383	446.994	444.32	413.4	7.98707	8.39151	8.36756	8.35197	8.23859	8.35769	6.97371	7.873	8.2679	8.36512	8.36374	Detected	Detected	Detected	Detected	Detected	Detected	Detected	Detected	Detected	Detected	Detected	NM_024106	chr19:9639038-9638979	ZNF426	Homo sapiens zinc finger protein 426 (ZNF426), mRNA [NM_024106]	GO:0005622|GO:0006355|GO:0008270|GO:0005634|GO:0003677|GO:0046872	NM_024106	Hs.594011	79088
A_23_P127662	189.658	233.15	240.023	222.369	259.527	251.149	258.27	190.815	255.005	239.733	228.789	8.84702	7.50463	7.47254	7.52996	7.52711	7.54974	9.09465	8.80839	7.49294	7.52239	7.55317	Detected	Detected	Detected	Detected	Detected	Detected	Detected	Detected	Detected	Detected	Detected	NM_001002917	chr11:124180470-124180411	OR8D1	Homo sapiens olfactory receptor, family 8, subfamily D, member 1 (OR8D1), mRNA [NM_001002917]	GO:0004984|GO:0005886|GO:0004930|GO:0004872|GO:0016021|GO:0004871|GO:0050896	NM_001002917	Hs.504211	283159
A_23_P212339	203.452	874.686	923.072	902.738	845.859	929.365	54.0793	214.357	850.761	879.571	941.422	8.96772	9.31699	9.35811	9.46092	9.20035	9.38421	6.57138	8.99165	9.20094	9.30408	9.50499	Detected	Detected	Detected	Detected	Detected	Detected	Detected	Detected	Detected	Detected	Detected	NM_024513	chr3:45959650-45959591	FYCO1	Homo sapiens FYVE and coiled-coil domain containing 1 (FYCO1), mRNA [NM_024513]	GO:0005515|GO:0005776|GO:0005770|GO:0006810|GO:0072383|GO:0031410|GO:0016021|GO:0005764|GO:0046872	NM_024513	Hs.729060	79443
A_33_P3239884	986.969	1464.57	1689.13	1602.54	1987.71	1638.76	1409.6	971.496	2032.03	1497	1602.81	11.4112	10.0368	10.2208	10.2663	10.437	10.1934	11.491	11.3436	10.4541	10.0481	10.2435	Detected	Detected	Detected	Detected	Detected	Detected	Detected	Detected	Detected	Detected	Detected	NM_004540	chr21:22910417-22910476	NCAM2	Homo sapiens neural cell adhesion molecule 2 (NCAM2), mRNA [NM_004540]	GO:0030424|GO:0005886|GO:0016021|GO:0007155|GO:0007158	NM_004540	Hs.473450	4685
A_24_P203315	198.479	297.472	336.24	305.87	402.124	331.695	362.894	192.75	412.07	311.226	300.962	8.92737	7.83987	7.94312	7.96807	8.12655	7.94173	9.59353	8.83022	8.15548	7.88084	7.92551	Detected	Detected	Detected	Detected	Detected	Detected	Detected	Detected	Detected	Detected	Detected	NM_182553	chr11:66050597-66050756	CNIH2	Homo sapiens cornichon homolog 2 (Drosophila) (CNIH2), mRNA [NM_182553]	GO:0005515|GO:0030054|GO:0005886|GO:0005783|GO:2000311|GO:0035249|GO:0045202|GO:0014069|GO:0042995|GO:0030425|GO:0035556|GO:0043197|GO:0043198|GO:0045211|GO:0032281|GO:0042391|GO:0005789|GO:0051668|GO:0016021	NM_182553	Hs.437072	254263
A_23_P62709	150.511	140.783	149.336	137.12	251.367	134.448	221.297	149.883	256.042	139.527	140.463	8.48578	6.80807	6.80766	6.8634	7.48067	6.67804	8.84751	8.42836	7.50015	6.78348	6.88014	Detected	Detected	Detected	Detected	Detected	Detected	Detected	Detected	Detected	Detected	Detected	NM_005416	chr1:152976230-152976289	SPRR3	Homo sapiens small proline-rich protein 3 (SPRR3), transcript variant 1, mRNA [NM_005416]	GO:0005515|GO:0005737|GO:0018149|GO:0008544|GO:0030216|GO:0005198|GO:0042060|GO:0031424	NM_005416	Hs.139322	6707
A_23_P55731	177.57	527.131	577.062	358.912	518.933	547.2	170.008	182.765	538.38	555.926	366.371	8.75186	8.61895	8.69566	8.18848	8.4991	8.63651	8.43581	8.74018	8.54358	8.67677	8.19637	Detected	Detected	Detected	Detected	Detected	Detected	Detected	Detected	Detected	Detected	Detected	NM_015125	chr19:42799560-42799619	CIC	Homo sapiens capicua homolog (Drosophila) (CIC), mRNA [NM_015125]	GO:0005515|GO:0006355|GO:0005634|GO:0003677	NM_015125	Hs.388236	23152
A_33_P3276207	39.6857	93.1316	94.157	72.853	93.4202	86.096	18.1482	41.5716	98.871	95.422	66.5651	6.33481	6.2329	6.18199	5.98679	6.05542	6.07641	4.69283	6.37756	6.13398	6.25561	5.85794	Detected	Detected	Detected	Detected	Detected	Detected	Detected	Detected	Detected	Detected	Detected	NM_001134456	chr3:101542152-101542211	FAM55C	Homo sapiens family with sequence similarity 55, member C (FAM55C), transcript variant 1, mRNA [NM_001134456]	GO:0005576	NM_001134456	Hs.595933	91775
A_24_P177353	282.216	1355.01	1374.49	825.881	1261.35	1360.12	171.444	271.228	1366.95	1413.78	822.336	9.47458	9.92164	9.92892	9.34358	9.75665	9.92738	8.44859	9.35622	9.87135	9.96209	9.31663	Detected	Detected	Detected	Detected	Detected	Detected	Detected	Detected	Detected	Detected	Detected	NM_001081550	chrX:122734545-122734486	THOC2	Homo sapiens THO complex 2 (THOC2), mRNA [NM_001081550]	GO:0008380|GO:0006397|GO:0005515|GO:0000347|GO:0006406|GO:0003723|GO:0000346|GO:0006810|GO:0005634|GO:0000445|GO:0046784	NM_001081550	Hs.149991	57187
A_23_P12343	83.9162	155.809	165.96	155.019	167.056	164.314	85.858	76.5564	171.164	158.288	158.118	7.51922	6.94999	6.96092	7.0371	6.88388	6.96731	7.319	7.33682	6.91831	6.95746	7.04403	Detected	Detected	Detected	Detected	Detected	Detected	Detected	Detected	Detected	Detected	Detected	NM_000849	chr1:110279673-110279614	GSTM3	Homo sapiens glutathione S-transferase mu 3 (brain) (GSTM3), transcript variant 1, mRNA [NM_000849]	GO:0043627|GO:0005737|GO:0008065|GO:0008152|GO:0006749|GO:0005625|GO:0004364|GO:0016740|GO:0042802	NM_000849	Hs.2006	2947
A_23_P115885	32.847	139.972	136.19	128.035	138.145	135.123	18.5237	32.2341	138.606	136.692	128.861	6.03646	6.80208	6.68696	6.77154	6.60868	6.68541	4.72416	5.98621	6.59931	6.75615	6.76763	Detected	Detected	Detected	Detected	Detected	Detected	Detected	Detected	Detected	Detected	Detected	NM_004897	chr10:89311995-89312054	MINPP1	Homo sapiens multiple inositol-polyphosphate phosphatase 1 (MINPP1), transcript variant 1, mRNA [NM_004897]	GO:0034417|GO:0008969|GO:0016787|GO:0001503|GO:0005783|GO:0030351|GO:0030352|GO:0004446|GO:0003993|GO:0005788|GO:0006797|GO:0030282	NM_004897	Hs.121260	9562
A_23_P12272	323.68	2608.87	2601.54	2407.02	2652.4	2569.45	137.721	347.749	2648.61	2636.95	2460.05	9.69122	10.848	10.8323	10.8459	10.844	10.8354	8.11145	9.76298	10.8323	10.8394	10.8513	Detected	Detected	Detected	Detected	Detected	Detected	Detected	Detected	Detected	Detected	Detected	NM_138558	chr1:28177929-28177988	PPP1R8	Homo sapiens protein phosphatase 1, regulatory subunit 8 (PPP1R8), transcript variant 2, mRNA [NM_138558]	GO:0008380|GO:0005515|GO:0006397|GO:0006355|GO:0008283|GO:0003723|GO:0004865|GO:0005730|GO:0005634|GO:0003677|GO:0006401|GO:0008599|GO:0005737|GO:0004519|GO:0016787|GO:0016607|GO:0005681|GO:0008995	NM_138558	Hs.533474	5511
A_23_P302134	24.5311	74.4618	74.7383	72.9362	74.6631	68.1187	19.8693	22.7413	77.1466	77.9992	74.5292	5.57521	5.93142	5.87036	5.98874	5.73839	5.76322	4.8409	5.43006	5.78449	5.97592	6.01375	Detected	Detected	Detected	Detected	Detected	Detected	Detected	Detected	Detected	Detected	Detected	NR_024279	chr1:16161218-16161159	FLJ37453	Homo sapiens uncharacterized LOC729614 (FLJ37453), non-coding RNA [NR_024279]		NR_024279	Hs.119298	729614
A_24_P225635	49.0992	124.621	104.693	114.013	99.4311	90.7999	11.8099	38.433	101.038	118.036	104.294	6.68369	6.65482	6.32784	6.61867	6.14392	6.14809	3.94205	6.25976	6.16244	6.55409	6.47857	Compromised	Detected	Detected	Detected	Detected	Detected	Detected	Detected	Detected	Detected	Detected		chr2:38789997-38789938	HNRPLL	heterogeneous nuclear ribonucleoprotein L-like [Source:HGNC Symbol;Acc:25127] [ENST00000449105]	GO:0006397|GO:0005515|GO:0000166|GO:0030529|GO:0003723|GO:0005634|GO:0003729|GO:0033120			92906
A_24_P375683	849.262	4873.48	4920.35	4666.36	4660.24	4811.86	575.079	856.581	4843.83	5012.2	4696.76	11.1744	11.7303	11.7512	11.8047	11.6667	11.7435	10.241	11.1443	11.7127	11.7554	11.7892	Detected	Detected	Detected	Detected	Detected	Detected	Detected	Detected	Detected	Detected	Detected		chr3:121213021-121213081
A_32_P10396	39.7318	173.712	174.569	162.367	184.101	160.324	93.9371	42.1079	179.76	168.115	169.766	6.33778	7.09826	7.02816	7.09777	7.02471	6.92608	7.46519	6.40184	6.98437	7.04202	7.14129	Detected	Detected	Detected	Detected	Detected	Detected	Detected	Detected	Detected	Detected	Detected	NM_014991	chr4:85591282-85591223	WDFY3	Homo sapiens WD repeat and FYVE domain containing 3 (WDFY3), mRNA [NM_014991]	GO:0005515|GO:0044444|GO:0005545|GO:0005776|GO:0016020|GO:0003831|GO:0005635|GO:0046872|GO:0019898	NM_014991	Hs.480116	23001
A_23_P114947	1526.86	10818.6	11117.9	10332.6	10898.2	10913.7	1238.78	1565.43	11097.4	11059.2	10500.7	12.0514	12.8503	12.9295	12.9738	12.9026	12.931	11.3183	12.0698	12.9137	12.8685	12.9716	Detected	Detected	Detected	Detected	Detected	Detected	Detected	Detected	Detected	Detected	Detected	NM_002923	chr1:192781051-192781110	RGS2	Homo sapiens regulator of G-protein signaling 2, 24kDa (RGS2), mRNA [NM_002923]	GO:0005516|GO:0045744|GO:0005886|GO:0005730|GO:0005634|GO:0010519|GO:0006417|GO:0005829|GO:0043547|GO:0005739|GO:0010614|GO:0005737|GO:0007049|GO:0008277|GO:0060452|GO:0050873|GO:0043407|GO:0009898|GO:0055119|GO:0004871|GO:0071877|GO:0005096	NM_002923	Hs.78944	5997
A_33_P3321263	90.4633	49.3769	56.0502	54.8052	54.704	50.9511	73.7313	63.8492	56.1563	48.6489	51.7635	7.64742	5.35043	5.48304	5.59069	5.2986	5.38542	7.06193	7.06356	5.34334	5.31275	5.51955	Detected	Compromised	Detected	Detected	Detected	Detected	Detected	Compromised	Detected	Detected	Detected		chr19:000105197-000105256		Q8VF45_MOUSE (Q8VF45) Olfactory receptor MOR245-9, partial (87%) [THC2612260]
A_24_P206344	1658.69	14498	13406.4	13000.5	12747.3	12809.6	4431.47	1408.99	12996.3	14454.5	13332.6	12.192	13.2746	13.1919	13.2818	13.1328	13.1533	13.0029	11.9142	13.1309	13.2488	13.2985	Detected	Detected	Detected	Detected	Detected	Detected	Detected	Detected	Detected	Detected	Detected	NM_152557	chr7:149170045-149169986	ZNF746	Homo sapiens zinc finger protein 746 (ZNF746), transcript variant 2, mRNA [NM_152557]	GO:0005622|GO:0005515|GO:0005737|GO:0044212|GO:0070997|GO:0008270|GO:0005634|GO:0045892|GO:0003677|GO:0046872|GO:0031625|GO:0010941	NM_152557	Hs.24643	155061
A_23_P218096	215.531	1047.18	1031.24	959.388	962.549	984.644	95.3646	225.065	977.656	1067.78	987.873	9.06053	9.56982	9.51548	9.55277	9.37864	9.47061	7.49073	9.07	9.391	9.57927	9.57247	Detected	Detected	Detected	Detected	Detected	Detected	Detected	Detected	Detected	Detected	Detected	NM_022118	chr13:79896558-79896499	RBM26	Homo sapiens RNA binding motif protein 26 (RBM26), mRNA [NM_022118]	GO:0006397|GO:0005515|GO:0000166|GO:0010923|GO:0003723|GO:0008270|GO:0046872	NM_022118	Hs.558528	64062
A_23_P216915	2833.28	4392.63	4290.14	4418.77	7419.37	4292.18	4839.64	2851.1	7492.32	4480.9	4574.26	12.9862	11.5761	11.5604	11.7187	12.3277	11.5779	13.1379	12.9879	12.3291	11.5855	11.7508	Detected	Detected	Detected	Detected	Detected	Detected	Detected	Detected	Detected	Detected	Detected	NM_004959	chr9:127244278-127244219	NR5A1	Homo sapiens nuclear receptor subfamily 5, group A, member 1 (NR5A1), mRNA [NM_004959]	GO:0005515|GO:0010467|GO:0034339|GO:0003700|GO:0030325|GO:0003705|GO:0003707|GO:0001553|GO:0007267|GO:0050810|GO:0005634|GO:0046872|GO:0030154|GO:0005543|GO:0003690|GO:0045944|GO:0009888|GO:0004872|GO:0004879|GO:2000195|GO:0003713|GO:0003677|GO:0043565|GO:0007538|GO:0051457|GO:0003682|GO:0005654|GO:0008270|GO:0019899|GO:0030522|GO:0008584|GO:2000020	NM_004959	Hs.495108	2516
A_33_P3369393	969.438	5016.83	5336.35	4587.3	4963.17	5165.25	2919.19	1005.98	5101.11	4988.54	4816.75	11.3833	11.771	11.884	11.7747	11.7621	11.8515	12.4377	11.4044	11.7797	11.7448	11.8269	Detected	Detected	Detected	Detected	Detected	Detected	Detected	Detected	Detected	Detected	Detected	NM_000265	chr7:74203435-74203494	NCF1	Homo sapiens neutrophil cytosolic factor 1 (NCF1), mRNA [NM_000265]	GO:0005515|GO:0045730|GO:0017124|GO:0008283|GO:0006801|GO:0003924|GO:0050665|GO:0006691|GO:0001878|GO:0005829|GO:0002679|GO:0001909|GO:0005737|GO:0006954|GO:0007154|GO:0045986|GO:0016175|GO:0006612|GO:0070947|GO:0070946|GO:0042554|GO:0009055|GO:0005625|GO:0005525|GO:0006184|GO:0006968|GO:0045087|GO:0043020|GO:0035091	NM_000265	Hs.647047	653361
A_33_P3228751	2265.85	4054.93	4227.63	4309.26	5045.14	4136.74	2972.57	2214.86	5106.17	4167.7	4506.31	12.654	11.4647	11.5291	11.6813	11.7865	11.525	12.4573	12.6318	11.782	11.4841	11.7195	Detected	Detected	Detected	Detected	Detected	Detected	Detected	Detected	Detected	Detected	Detected	NR_027001	chr15:84869152-84869093	LOC388152	Homo sapiens uncharacterized LOC388152 (LOC388152), non-coding RNA [NR_027001]		NR_027001	Hs.681665	388152
A_23_P110184	34.299	54.3817	50.4783	43.4042	44.3756	47.4961	28.2697	37.0822	45.3499	52.5235	45.163	6.09961	5.47901	5.34744	5.26521	4.98804	5.29785	5.44971	6.20395	5.01586	5.42113	5.32427	Detected	Compromised	Detected	Detected	Detected	Detected	Detected	Compromised	Detected	Detected	Detected	NM_006745	chr4:166263190-166263249	MSMO1	Homo sapiens methylsterol monooxygenase 1 (MSMO1), transcript variant 1, mRNA [NM_006745]	GO:0006695|GO:0005886|GO:0005506|GO:0005783|GO:0016491|GO:0006631|GO:0005789|GO:0006633|GO:0016021|GO:0008202|GO:0000254	NM_006745	Hs.105269	6307
A_33_P3388016	1499.27	9698.58	9378.03	8481.58	9646.55	9424.17	4172.73	1574.83	9672.75	9705.01	8855.6	12.0235	12.7045	12.6854	12.665	12.728	12.7197	12.9101	12.0823	12.7172	12.6854	12.6945	Detected	Detected	Detected	Detected	Detected	Detected	Detected	Detected	Detected	Detected	Detected	NM_015933	chr3:48485479-48485538	CCDC72	Homo sapiens coiled-coil domain containing 72 (CCDC72), mRNA [NM_015933]		NM_015933	Hs.356440	51372
A_23_P117580	22.8465	28.5249	19.9088	25.9344	27.7504	18.9521	35.7229	25.2792	25.9315	28.3704	26.3125	5.4567	4.56647	4.21382	4.5467	4.31454	4.19844	5.86304	5.60117	4.22145	4.5467	4.58087	Detected	Compromised	Detected	Detected	Detected	Detected	Compromised	Compromised	Compromised	Detected	Detected	NM_001249	chr14:74439616-74438582	ENTPD5	Homo sapiens ectonucleoside triphosphate diphosphohydrolase 5 (ENTPD5), mRNA [NM_001249]	GO:0046034|GO:0016787|GO:0004382|GO:0008283|GO:0005783|GO:0045134|GO:0051084|GO:0016049|GO:0005788|GO:0006487|GO:0014066|GO:0006096	NM_001249	Hs.720540	957
A_32_P108826	87.7579	373.83	371.348	372.427	375.032	370.302	22.9136	101.245	368.56	365.693	379.644	7.59678	8.14887	8.07908	8.23978	8.03229	8.0935	5.08609	7.77524	8.00247	8.10687	8.24725	Detected	Detected	Detected	Detected	Detected	Detected	Detected	Detected	Detected	Detected	Detected	NM_194314	chr1:197123395-197123336	ZBTB41	Homo sapiens zinc finger and BTB domain containing 41 (ZBTB41), mRNA [NM_194314]	GO:0005622|GO:0006355|GO:0008270|GO:0005634|GO:0003677|GO:0046872	NM_194314	Hs.529439	360023
A_24_P280868	43.716	205.029	183.522	196.033	208.858	184.413	32.3528	43.8344	210.936	200.776	199.6	6.48836	7.32539	7.10211	7.35368	7.21337	7.12617	5.69568	6.45961	7.21788	7.28116	7.36291	Detected	Detected	Detected	Detected	Detected	Detected	Detected	Detected	Detected	Detected	Detected	NM_001137610	chr8:12283380-12283321	FAM86B2	Homo sapiens family with sequence similarity 86, member B2 (FAM86B2), mRNA [NM_001137610]		NM_001137610	Hs.458413	653333
A_23_P123330	33208	96791.4	97192.7	91526.1	96896.2	95148.9	30058.4	36274.3	98753	99479.8	94169.2	16.3471	16.1152	16.1744	16.1564	16.2547	16.1882	15.3738	16.4983	16.2165	16.1043	16.1334	Detected	Detected	Detected	Detected	Detected	Detected	Detected	Detected	Detected	Detected	Detected	NM_000989	chr8:99054999-99054940	RPL30	Homo sapiens ribosomal protein L30 (RPL30), mRNA [NM_000989]	GO:0010467|GO:0003735|GO:0016070|GO:0016071|GO:0019083|GO:0003723|GO:0019058|GO:0006415|GO:0006412|GO:0005829|GO:0006414|GO:0005622|GO:0005737|GO:0031018|GO:0005840|GO:0016032|GO:0022625|GO:0044267	NM_000989	Hs.400295	6156
A_23_P368101	96.491	737.893	731.045	674.156	749.506	730.034	122.207	94.5641	768.443	748.095	719.673	7.74778	9.07714	9.02743	9.0502	9.02078	9.03785	7.91336	7.66914	9.05256	9.08371	9.12577	Detected	Detected	Detected	Detected	Detected	Detected	Detected	Detected	Detected	Detected	Detected	NM_024632	chr5:153832984-153833043	SAP30L	Homo sapiens SAP30-like (SAP30L), transcript variant 1, mRNA [NM_024632]	GO:0006355|GO:0005730|GO:0005634|GO:0003677|GO:0046872	NM_024632	Hs.592566	79685
A_23_P133058	319.695	2164.06	2161.63	1949.08	2182	2133.11	95.7832	346.259	2214.09	2156.03	1995.04	9.67503	10.5778	10.5684	10.5458	10.5604	10.5748	7.49713	9.7505	10.5729	10.5532	10.5611	Detected	Detected	Detected	Detected	Detected	Detected	Detected	Detected	Detected	Detected	Detected	NM_203462	chr4:6709854-6709795	MRFAP1L1	Homo sapiens Morf4 family associated protein 1-like 1 (MRFAP1L1), mRNA [NM_203462]		NM_203462	Hs.593159	114932
A_23_P114221	520.911	3742.11	3810.33	3447.87	3662.19	3761.02	336.302	522.086	3668.17	3774.86	3504.38	10.4321	11.3558	11.3788	11.3616	11.3016	11.3805	9.49988	10.3871	11.3008	11.3514	11.3579	Detected	Detected	Detected	Detected	Detected	Detected	Detected	Detected	Detected	Detected	Detected	NM_002893	chrX:16863069-16863010	RBBP7	Homo sapiens retinoblastoma binding protein 7 (RBBP7), transcript variant 2, mRNA [NM_002893]	GO:0005515|GO:0030308|GO:0008283|GO:0006334|GO:0005634|GO:0007275|GO:0000122|GO:0006260|GO:0034080|GO:0035098|GO:0016581|GO:0005654|GO:0070370|GO:0016568	NM_002893	Hs.495755	5931
A_24_P125881	1941.86	8065.96	8136.33	7295.93	8223.82	8125.6	1563.87	2203.21	8256.59	8102.68	7673.98	12.4342	12.4402	12.4832	12.4528	12.4669	12.4948	11.6206	12.6271	12.4624	12.4308	12.5129	Detected	Detected	Detected	Detected	Detected	Detected	Detected	Detected	Detected	Detected	Detected	NM_005137	chr22:19023859-19023801	DGCR2	Homo sapiens DiGeorge syndrome critical region gene 2 (DGCR2), transcript variant 1, mRNA [NM_005137]	GO:0016020|GO:0005488|GO:0005529|GO:0009887|GO:0004872|GO:0016021|GO:0007155	NM_005137	Hs.517357	9993
A_24_P286935	73.413	341.029	343.528	331.41	317.011	354.585	140.951	79.528	315.19	340.193	323.374	7.31094	8.02583	7.97281	8.07616	7.7922	8.02959	8.14445	7.39702	7.77945	8.0048	8.0268	Detected	Detected	Detected	Detected	Detected	Detected	Detected	Detected	Detected	Detected	Detected	NM_004311	chr10:104433706-104433647	ARL3	Homo sapiens ADP-ribosylation factor-like 3 (ARL3), mRNA [NM_004311]	GO:0008017|GO:0005515|GO:0005881|GO:0005813|GO:0005794|GO:0005886|GO:0007264|GO:0005730|GO:0030496|GO:0005634|GO:0072372|GO:0005525|GO:0046872|GO:0005622|GO:0000910|GO:0007049|GO:0005737|GO:0000139|GO:0000166|GO:0032391|GO:0005876|GO:0019003|GO:0005856	NM_004311	Hs.182215	403
A_33_P3336242	188.402	168.826	193.549	168.125	263.463	202.24	315.024	125.792	260.119	170.494	167.264	8.83696	7.0602	7.17524	7.14003	7.54689	7.25328	9.39578	8.14217	7.52445	7.05947	7.12108	Detected	Detected	Detected	Detected	Detected	Detected	Detected	Detected	Detected	Detected	Detected		chr8:011990099-011990040
A_23_P83045	843.921	2588.57	2703.9	2470.16	2707.73	2665.44	1190.67	770.45	2770.05	2692.77	2558.8	11.1646	10.8346	10.8877	10.8813	10.8739	10.8872	11.2567	11.004	10.8927	10.8723	10.9088	Detected	Detected	Detected	Detected	Detected	Detected	Detected	Detected	Detected	Detected	Detected	NM_007126	chr9:35057026-35056967	VCP	Homo sapiens valosin containing protein (VCP), mRNA [NM_007126]	GO:0005515|GO:0008219|GO:0045732|GO:0016567|GO:0006200|GO:0005783|GO:0032436|GO:0005634|GO:0045184|GO:0042802|GO:0030968|GO:0005829|GO:0006302|GO:0008289|GO:0005737|GO:0031334|GO:0000166|GO:0006810|GO:0051260|GO:0016887|GO:0005792|GO:0000502|GO:0006919|GO:0030970|GO:0019903|GO:0019904|GO:0005730|GO:0005102|GO:0042981|GO:0030433|GO:0005524|GO:0006974|GO:0006888|GO:0006281|GO:0016787|GO:0070842|GO:…	NM_007126	Hs.529782	7415
A_23_P119857	136.935	1165.86	1174.4	1115.08	1154.89	1176.05	101.314	147.644	1155.57	1171.22	1133.62	8.3376	9.72219	9.70615	9.76412	9.63903	9.72354	7.59824	8.40298	9.63378	9.70886	9.75934	Detected	Detected	Detected	Detected	Detected	Detected	Detected	Detected	Detected	Detected	Detected	NM_001008237	chr2:20097656-20096855	TTC32	Homo sapiens tetratricopeptide repeat domain 32 (TTC32), mRNA [NM_001008237]	GO:0005488|GO:0042802	NM_001008237	Hs.591547	130502
A_23_P314145	55.48	171.184	167.646	161.007	153.101	169.891	18.0221	56.3877	154.019	175.173	162.082	6.87761	7.08031	6.9733	7.0848	6.75822	7.00739	4.68278	6.86356	6.76187	7.09595	7.07726	Detected	Detected	Detected	Detected	Detected	Detected	Detected	Detected	Detected	Detected	Detected	NM_005715	chr6:149397569-149397628	UST	Homo sapiens uronyl-2-sulfotransferase (UST), mRNA [NM_005715]	GO:0005794|GO:0016020|GO:0000139|GO:0008146|GO:0006477|GO:0016021|GO:0016740	NM_005715	Hs.657370	10090
A_23_P59988	25.8147	47.0805	47.1864	40.5897	42.7792	47.5842	14.2428	21.6796	47.9503	52.0381	43.3386	5.65217	5.27952	5.26211	5.17486	4.93361	5.30012	4.26881	5.34521	5.1086	5.40604	5.26182	Compromised	Compromised	Detected	Detected	Detected	Detected	Detected	Compromised	Compromised	Detected	Detected	NM_054028	chr8:11189505-11189564	SLC35G5	Homo sapiens solute carrier family 35, member G5 (SLC35G5), mRNA [NM_054028]	GO:0016020|GO:0016021	NM_054028	Hs.458397	83650
A_33_P3285391	109.417	172.371	199.731	187.14	302.625	191.843	170.212	103.279	311.697	174.347	203.809	7.94925	7.08947	7.21865	7.28508	7.72777	7.17821	8.43786	7.80759	7.7606	7.08868	7.39115	Detected	Detected	Detected	Detected	Detected	Detected	Detected	Detected	Detected	Detected	Detected	AK025047	chr3:113308673-113308732		Homo sapiens cDNA: FLJ21394 fis, clone COL03536. [AK025047]
A_23_P200443	117.222	607.213	609.668	565.074	603.792	595.865	159.239	130.84	601.83	619.052	571.078	8.06465	8.81523	8.77533	8.80839	8.71837	8.75504	8.33328	8.20121	8.70303	8.82386	8.80076	Detected	Detected	Detected	Detected	Detected	Detected	Detected	Detected	Detected	Detected	Detected	NM_003029	chr1:154935140-154935081	SHC1	Homo sapiens SHC (Src homology 2 domain containing) transforming protein 1 (SHC1), transcript variant 2, mRNA [NM_003029]	GO:0051219|GO:0005515|GO:0008286|GO:0042542|GO:0005154|GO:0008284|GO:0005886|GO:0005159|GO:0005158|GO:0031100|GO:0005634|GO:0007265|GO:0050900|GO:0032403|GO:0031175|GO:0005829|GO:0035556|GO:0005739|GO:0007507|GO:0000187|GO:0016337|GO:0005737|GO:0005543|GO:0045907|GO:0007173|GO:0000165|GO:0030182|GO:0005759|GO:0007176|GO:0005068|GO:0032868|GO:0001666|GO:0048011|GO:0031532|GO:0070435|GO:0045740|GO:…	NM_003029	Hs.433795	6464
A_33_P3215948	425.981	611.072	623.546	579.821	723.486	604.562	699.427	348.835	740.918	632.515	609.939	10.1187	8.82386	8.80874	8.84429	8.97128	8.78058	10.5231	9.76691	8.99762	8.85622	8.89264	Detected	Detected	Detected	Detected	Detected	Detected	Detected	Detected	Detected	Detected	Detected	NM_005797	chr11:118124256-118124197	MPZL2	Homo sapiens myelin protein zero-like 2 (MPZL2), transcript variant 1, mRNA [NM_005797]	GO:0005515|GO:0016020|GO:0016021|GO:0007155|GO:0005856|GO:0009653|GO:0007156	NM_005797	Hs.116651	10205
A_23_P148969	322.141	1722.77	1627.53	1574.71	1627.84	1621.22	180.176	329.659	1600.32	1724.75	1602.51	9.6861	10.259	10.1642	10.2421	10.1453	10.18	8.52767	9.66559	10.1077	10.2463	10.243	Detected	Detected	Detected	Detected	Detected	Detected	Detected	Detected	Detected	Detected	Detected	NM_017768	chr1:70610619-70610560	LRRC40	Homo sapiens leucine rich repeat containing 40 (LRRC40), mRNA [NM_017768]		NM_017768	Hs.147836	55631
A_32_P194264	55.4348	110.415	130.76	106.686	143.22	135.614	81.226	41.4456	144.891	110.502	111.433	6.87538	6.47757	6.62583	6.52631	6.6546	6.69032	7.22622	6.3702	6.66608	6.46476	6.57092	Detected	Detected	Detected	Detected	Detected	Detected	Detected	Detected	Detected	Detected	Detected	NM_001008708	chr2:54001454-54001513	CHAC2	Homo sapiens ChaC, cation transport regulator homolog 2 (E. coli) (CHAC2), mRNA [NM_001008708]	GO:0008150|GO:0003674|GO:0005575	NM_001008708	Hs.585944	494143
A_33_P3370424	8555.75	50249	45340.7	43214.4	44915.7	43864.5	38421.1	8096.41	45897.5	52300	44222.6	14.6084	15.0963	14.9892	15.0248	15.0314	14.973	15.6283	14.5421	15.0338	15.119	15.0158	Detected	Detected	Detected	Detected	Detected	Detected	Detected	Detected	Detected	Detected	Detected	NM_017617	chr9:139390582-139390523	NOTCH1	Homo sapiens notch 1 (NOTCH1), mRNA [NM_017617]	GO:0005515|GO:0046533|GO:0010467|GO:0007386|GO:0003700|GO:0007220|GO:0003180|GO:0042640|GO:0007283|GO:0007409|GO:0009790|GO:0007221|GO:0045662|GO:0031069|GO:0007507|GO:0045618|GO:0007219|GO:0032496|GO:0050679|GO:0005794|GO:0001708|GO:0005796|GO:0005509|GO:0031960|GO:0001047|GO:0000122|GO:0014807|GO:0001701|GO:0031490|GO:0001889|GO:0005788|GO:0005654|GO:0045893|GO:0045892|GO:0045603|GO:0048103|GO:…	NM_017617	Hs.495473	4851
A_23_P100883	569.924	2964.72	2949.92	2707.77	2957.18	2901.26	312.552	580.576	2979.16	3008.73	2739.64	10.5854	11.0175	11.0164	11.0205	10.9964	11.0095	9.38193	10.5559	10.9978	11.0201	11.0099	Detected	Detected	Detected	Detected	Detected	Detected	Detected	Detected	Detected	Detected	Detected	NM_015355	chr17:30327536-30327595	SUZ12	Homo sapiens suppressor of zeste 12 homolog (Drosophila) (SUZ12), mRNA [NM_015355]	GO:0005515|GO:0006355|GO:0008284|GO:0016574|GO:0016571|GO:0005634|GO:0000122|GO:0035064|GO:0001739|GO:0046872|GO:0042054|GO:0005622|GO:0035098|GO:0003682|GO:0008270|GO:0045596|GO:0016568	NM_015355	Hs.730786	23512
A_32_P120895	665.958	3394.89	3501.61	3451.85	3370.15	3494.11	414.461	730.947	3451.03	3506.38	3597.8	10.8289	11.2151	11.2704	11.3635	11.1882	11.283	9.77813	10.9235	11.2093	11.2444	11.3902	Detected	Detected	Detected	Detected	Detected	Detected	Detected	Detected	Detected	Detected	Detected	NM_153374	chr15:52015651-52015592	LYSMD2	Homo sapiens LysM, putative peptidoglycan-binding, domain containing 2 (LYSMD2), transcript variant 1, mRNA [NM_153374]	GO:0016998	NM_153374	Hs.603629	256586
A_33_P3353330	5440.7	34491.8	31114.3	30813.3	28912.2	29932.7	13214.2	4774.67	29120.6	35184.1	32281.9	13.9665	14.545	14.4273	14.5522	14.3625	14.3961	14.4183	13.795	14.3451	14.5384	14.5854	Detected	Detected	Detected	Detected	Detected	Detected	Detected	Detected	Detected	Detected	Detected	AK098147	chr22:30888732-30888791		Homo sapiens cDNA FLJ40828 fis, clone TRACH2011574. [AK098147]
A_33_P3267543	33.3133	27.0647	32.1051	28.0857	49.2753	33.0225	33.9539	28.8569	46.4293	24.6202	30.7521	6.05448	4.48485	4.77411	4.65656	5.15255	4.84432	5.77941	5.81439	5.05503	4.31642	4.79962	Detected	Compromised	Detected	Detected	Detected	Detected	Detected	Compromised	Detected	Detected	Detected	BC048256	chr9:130698694-130698635	DPM2	dolichyl-phosphate mannosyltransferase polypeptide 2, regulatory subunit [Source:HGNC Symbol;Acc:3006] [ENST00000373110]	GO:0005515|GO:0006501|GO:0004582|GO:0033185|GO:0005783|GO:0009059|GO:0016254|GO:0030176|GO:0035269|GO:0000506|GO:0031647|GO:0016020|GO:0005789|GO:0016021|GO:0006488|GO:0044267|GO:0006506|GO:0043687|GO:0018279		Hs.108973	8818
A_23_P85240	64.9546	451.991	523.904	479.522	494.375	515.013	40.4714	77.3789	483.094	485.285	498.032	7.12162	8.40686	8.55741	8.58497	8.42698	8.55293	6.08577	7.35151	8.38243	8.48765	8.6175	Detected	Detected	Detected	Detected	Detected	Detected	Detected	Detected	Detected	Detected	Detected	NM_016562	chrX:12908260-12908319	TLR7	Homo sapiens toll-like receptor 7 (TLR7), mRNA [NM_016562]	GO:0003725|GO:0032755|GO:0042346|GO:0003727|GO:0005886|GO:0005783|GO:0032009|GO:0005764|GO:0042221|GO:0032757|GO:0005622|GO:0051607|GO:0005737|GO:0045078|GO:0008144|GO:0004872|GO:0002282|GO:0034154|GO:0007252|GO:0045416|GO:0031410|GO:0032722|GO:0007165|GO:0045359|GO:0035197|GO:0052033|GO:0045087|GO:0050729|GO:0045356|GO:0005789|GO:0016021|GO:0071260|GO:0010008|GO:0005768	NM_016562	Hs.659215	51284
A_23_P120254	343.09	1304.84	1429.09	1255.4	1375.25	1402.4	466.815	337.764	1398.27	1352.22	1310.58	9.7816	9.87414	9.97896	9.92494	9.88874	9.97056	9.94708	9.70969	9.90228	9.90228	9.96954	Detected	Detected	Detected	Detected	Detected	Detected	Detected	Detected	Detected	Detected	Detected	NM_020185	chr6:351033-351092	DUSP22	Homo sapiens dual specificity phosphatase 22 (DUSP22), mRNA [NM_020185]	GO:0008283|GO:0046330|GO:0006915|GO:0005634|GO:0007275|GO:0000188|GO:0005737|GO:0006470|GO:0016787|GO:0042127|GO:0007179|GO:0008138|GO:0004725	NM_020185	Hs.29106	56940
A_33_P3285945	53.4951	105.457	86.662	83.7745	89.5972	86.7237	96.9944	56.3353	83.9896	109.299	88.9923	6.82407	6.41108	6.06854	6.18285	5.99746	6.08864	7.51952	6.86127	5.89657	6.44956	6.25422	Detected	Detected	Detected	Detected	Detected	Detected	Detected	Detected	Detected	Detected	Detected	NM_002989	chr9:34709062-34709003	CCL21	Homo sapiens chemokine (C-C motif) ligand 21 (CCL21), mRNA [NM_002989]	GO:0051897|GO:0031295|GO:0007267|GO:0046330|GO:0051491|GO:0005615|GO:2000147|GO:0097026|GO:0031529|GO:0006955|GO:0006954|GO:0050921|GO:0030838|GO:0034695|GO:0043552|GO:0045860|GO:0031274|GO:0048469|GO:0070374|GO:0043123|GO:0008009|GO:0001771|GO:0051209|GO:2000529|GO:0002407|GO:0033630|GO:0005576|GO:0032862|GO:0002606|GO:0010560|GO:2000107|GO:0048260|GO:0090023|GO:0001768|GO:0035759|GO:0001954|GO:…	NM_002989	Hs.57907	6366
A_23_P105313	318.681	2005.69	2028.79	1843.7	1955.76	2009.17	203.161	314.377	1944.13	2027.54	1856.44	9.66971	10.4716	10.4854	10.4716	10.4172	10.4917	8.71029	9.59111	10.4021	10.4707	10.4552	Detected	Detected	Detected	Detected	Detected	Detected	Detected	Detected	Detected	Detected	Detected	NM_001414	chr12:124105818-124105759	EIF2B1	Homo sapiens eukaryotic translation initiation factor 2B, subunit 1 alpha, 26kDa (EIF2B1), mRNA [NM_001414]	GO:0005515|GO:0005851|GO:0010467|GO:0051716|GO:0005886|GO:0009408|GO:0043434|GO:0003743|GO:0005624|GO:0006412|GO:0006413|GO:0005829|GO:0009749|GO:0005085|GO:0005737|GO:0014003|GO:0006446|GO:0044267|GO:0044237	NM_001414	Hs.728874	1967
A_24_P510377	29.3897	39.4558	46.4348	49.3809	54.9539	46.5496	61.1611	25.0811	60.6217	36.726	49.6779	5.85984	5.03969	5.24225	5.44662	5.30619	5.27065	6.77314	5.58957	5.45242	4.92811	5.46448	Detected	Compromised	Detected	Detected	Detected	Detected	Detected	Compromised	Detected	Detected	Detected	BC031250	chr1:44569746-44569805		Homo sapiens cDNA clone IMAGE:5268928. [BC031250]			Hs.647667
A_33_P3369336	162.566	241.017	244.98	234.79	274.947	234.022	206.454	152.96	282.619	240.777	226.182	8.60889	7.54423	7.5026	7.60451	7.60362	7.45275	8.73652	8.4562	7.63504	7.52996	7.53851	Detected	Detected	Detected	Detected	Detected	Detected	Detected	Detected	Detected	Detected	Detected	NM_002054	chr2:163008728-163008669	GCG	Homo sapiens glucagon (GCG), mRNA [NM_002054]	GO:0007631|GO:0005886|GO:0008283|GO:0030819|GO:0032099|GO:0010737|GO:0090280|GO:0005615|GO:0032092|GO:0005737|GO:0033138|GO:0071377|GO:0045860|GO:0031769|GO:0070374|GO:0030141|GO:0010800|GO:0035774|GO:0005102|GO:0006916|GO:0005625|GO:0005576|GO:0007165|GO:0006112|GO:0050796|GO:0007186|GO:0005179|GO:0005788|GO:0007188	NM_002054	Hs.516494	2641
A_24_P547010	1778.75	5413.97	5669.11	4926.59	5212.8	5535.72	944.609	1619.7	5215.26	5494.45	5144.82	12.3191	11.8804	11.9745	11.8828	11.8269	11.9592	10.9312	12.1221	11.8103	11.8897	11.917	Detected	Detected	Detected	Detected	Detected	Detected	Detected	Detected	Detected	Detected	Detected		chr2:139036482-139036541
A_23_P121898	230.389	1703.37	1755.48	1631.69	1683.29	1723.76	192.725	226.095	1687.35	1726.12	1658.84	9.16402	10.2435	10.2766	10.2909	10.1963	10.2684	8.62641	9.07983	10.1906	10.2484	10.2909	Detected	Detected	Detected	Detected	Detected	Detected	Detected	Detected	Detected	Detected	Detected	NM_024615	chr5:50129844-50130785	PARP8	Homo sapiens poly (ADP-ribose) polymerase family, member 8 (PARP8), transcript variant 2, mRNA [NM_024615]	GO:0005622|GO:0016757|GO:0003950	NM_024615	Hs.369581	79668
A_33_P3246733	75.04	73.1889	81.8236	77.7765	114.542	71.6391	102.822	67.2191	114.491	70.4461	77.3376	7.34297	5.90692	5.99095	6.0795	6.34416	5.82471	7.62537	7.13854	6.34018	5.83924	6.06481	Detected	Detected	Detected	Detected	Detected	Detected	Detected	Detected	Detected	Detected	Detected	NM_020310	chr17:2289691-2289632	MNT	Homo sapiens MAX binding protein (MNT), mRNA [NM_020310]	GO:0006355|GO:0003700|GO:0008285|GO:0006366|GO:0003714|GO:0007569|GO:0003713|GO:0005634|GO:0007275|GO:0042981|GO:0003677|GO:0003682|GO:0051726	NM_020310	Hs.632239	4335
A_23_P112113	317.882	1797.93	1821.56	1709.29	1839.52	1822.56	256.35	323.703	1839.53	1814.93	1727.56	9.66498	10.32	10.3278	10.3569	10.3334	10.3419	9.08425	9.63844	10.3185	10.32	10.3497	Detected	Detected	Detected	Detected	Detected	Detected	Detected	Detected	Detected	Detected	Detected	NM_014846	chr8:126036867-126036808	KIAA0196	Homo sapiens KIAA0196 (KIAA0196), mRNA [NM_014846]	GO:0008219|GO:0071203	NM_014846	Hs.270043	9897
A_23_P98183	15.8192	40.1699	33.7845	37.0871	46.8547	32.3874	19.8917	14.7222	45.3461	40.1147	37.3661	4.85313	5.06935	4.842	5.05592	5.07082	4.82261	4.84475	4.73058	5.01556	5.05203	5.06378	Detected	Compromised	Detected	Detected	Detected	Detected	Detected	Compromised	Detected	Detected	Detected	NM_005343	chr11:533812-533600	HRAS	Homo sapiens v-Ha-ras Harvey rat sarcoma viral oncogene homolog (HRAS), transcript variant 1, mRNA [NM_005343]	GO:0005515|GO:0008321|GO:0050900|GO:0043524|GO:0007173|GO:0006935|GO:0000166|GO:0000165|GO:0007411|GO:0048169|GO:0009887|GO:0070374|GO:0050679|GO:0005792|GO:0005794|GO:0045740|GO:0006897|GO:0008542|GO:0032228|GO:0035176|GO:0051146|GO:0090398|GO:0008286|GO:0008284|GO:0048471|GO:0008285|GO:0030036|GO:0005886|GO:0031575|GO:0035022|GO:0007264|GO:0003924|GO:0007268|GO:0007265|GO:0005634|GO:0005829|GO:…	NM_005343	Hs.37003	3265
A_33_P3250865	146.751	87.4976	87.3145	88.3773	104.984	82.3922	168.394	132.9	102.385	93.8207	92.4593	8.44563	6.14689	6.07813	6.25471	6.22384	6.01806	8.42028	8.22945	6.1816	6.23169	6.30624	Detected	Detected	Detected	Detected	Detected	Detected	Detected	Detected	Detected	Detected	Detected		chr14:59977209-59977150
A_33_P3246418	68.8232	86.0078	80.3721	88.781	60.4646	68.5798	84.4058	67.0975	66.5847	83.873	95.8511	7.22125	6.12148	5.96185	6.25861	5.44911	5.77111	7.28862	7.136	5.58268	6.07663	6.35733	Detected	Detected	Detected	Detected	Detected	Detected	Detected	Detected	Detected	Detected	Detected	NM_005586	chr6:41621911-41621970	MDFI	Homo sapiens MyoD family inhibitor (MDFI), mRNA [NM_005586]	GO:0005515|GO:0060707|GO:0030178|GO:0005634|GO:0042994|GO:0048704|GO:0000122|GO:0007257|GO:0009790|GO:0009950|GO:0030154|GO:0043392|GO:0005737|GO:0008134	NM_005586	Hs.520119	4188
A_33_P3378707	29.5011	384.36	384.718	346.693	380.925	385.349	23.1851	30.2344	385.219	379.199	357.126	5.8645	8.18562	8.13514	8.13155	8.0528	8.14787	5.10632	5.88614	8.06465	8.15617	8.15727	Detected	Detected	Detected	Detected	Detected	Detected	Detected	Detected	Detected	Detected	Detected	NR_027053	chr15:21932782-21932723	LOC646214	Homo sapiens p21 protein (Cdc42/Rac)-activated kinase 2 pseudogene (LOC646214), non-coding RNA [NR_027053]		NR_027053		646214
A_23_P10506	19.9357	28.5717	36.9525	35.0121	50.2053	34.1009	33.5661	16.1435	50.2348	28.1302	34.7268	5.22814	4.56954	4.94881	4.97007	5.18015	4.88184	5.76004	4.88146	5.18185	4.53455	4.96683	Detected	Compromised	Detected	Detected	Detected	Detected	Compromised	Compromised	Compromised	Detected	Detected	NM_014485	chr4:95220773-95220714	HPGDS	Homo sapiens hematopoietic prostaglandin D synthase (HPGDS), mRNA [NM_014485]	GO:0000287|GO:0006693|GO:0005509|GO:0004667|GO:0005730|GO:0005634|GO:0004364|GO:0042803|GO:0007165|GO:0005737|GO:0001516|GO:0006633|GO:0007626|GO:0016853|GO:0016740	NM_014485	Hs.128433	27306
A_24_P69095	27.0488	111.092	122.146	109.04	98.4687	115.527	7.38905	29.2782	99.9741	109.029	109.14	5.72143	6.48691	6.52832	6.56139	6.12742	6.47305	3.24035	5.83629	6.14854	6.44512	6.54134	Compromised	Detected	Detected	Detected	Detected	Detected	Detected	Detected	Detected	Detected	Detected	NM_003633	chr5:73924314-73924255	ENC1	Homo sapiens ectodermal-neural cortex 1 (with BTB-like domain) (ENC1), mRNA [NM_003633]	GO:0005737|GO:0007275|GO:0005634|GO:0003779|GO:0005856|GO:0016363|GO:0007399	NM_003633	Hs.104925	8507
A_23_P166716	606.219	2996.37	2900.98	2708.58	2908.05	2895.26	451.609	592.609	2888.52	3015.36	2715.64	10.688	11.0337	10.9948	11.0216	10.9695	11.0053	9.90306	10.5899	10.9496	11.0232	10.9989	Detected	Detected	Detected	Detected	Detected	Detected	Detected	Detected	Detected	Detected	Detected	NM_017819	chr3:101284983-101285042	RG9MTD1	Homo sapiens RNA (guanine-9-) methyltransferase domain containing 1 (RG9MTD1), nuclear gene encoding mitochondrial protein, mRNA [NM_017819]	GO:0005739|GO:0005515|GO:0008168|GO:0005730|GO:0005634|GO:0016740|GO:0008033	NM_017819	Hs.730817	54931
A_33_P3242014	445.43	2178.7	2314.93	2068.85	2252.84	2315.06	264.619	485.336	2306.17	2222.25	2175.01	10.1916	10.5845	10.6728	10.6282	10.6027	10.682	9.12685	10.2711	10.6239	10.5978	10.6748	Detected	Detected	Detected	Detected	Detected	Detected	Detected	Detected	Detected	Detected	Detected	NM_004426	chr12:9093957-9094016	PHC1	Homo sapiens polyhomeotic homolog 1 (Drosophila) (PHC1), mRNA [NM_004426]	GO:0035102|GO:0031519|GO:0005730|GO:0008270|GO:0007275|GO:0005634|GO:0003677|GO:0046872	NM_004426	Hs.305985	1911
A_33_P3340025	49.0942	200.712	187.539	186.089	196.772	171.933	22.0348	47.0905	202.067	185.148	188.526	6.68322	7.29478	7.13356	7.27773	7.12318	7.0241	5.02337	6.57092	7.15872	7.17456	7.28271	Detected	Detected	Detected	Detected	Detected	Detected	Detected	Detected	Detected	Detected	Detected	NM_021067	chr20:25429111-25429170	GINS1	Homo sapiens GINS complex subunit 1 (Psf1 homolog) (GINS1), mRNA [NM_021067]	GO:0006260|GO:0000084|GO:0006271|GO:0005737|GO:0001833|GO:0005654|GO:0005634|GO:0000278	NM_021067	Hs.658464	9837
A_23_P112412	87.2198	561.689	577.142	527.797	583.817	572.382	54.5781	87.991	578.796	574.685	532.858	7.58518	8.70785	8.69616	8.714	8.66694	8.70038	6.58512	7.55677	8.64533	8.72716	8.70411	Detected	Detected	Detected	Detected	Detected	Detected	Detected	Detected	Detected	Detected	Detected	NM_017746	chr9:103064570-103064511	TEX10	Homo sapiens testis expressed 10 (TEX10), transcript variant 1, mRNA [NM_017746]	GO:0031965|GO:0016020|GO:0005488|GO:0071339|GO:0005730|GO:0005634|GO:0016021	NM_017746	Hs.494648	54881
A_24_P154948	120.743	520.718	568.887	466.411	540.497	539.93	70.9142	112.751	536.768	521.591	481.666	8.11918	8.60242	8.67734	8.54735	8.55808	8.61934	6.99962	7.9648	8.53986	8.58028	8.57224	Detected	Detected	Detected	Detected	Detected	Detected	Detected	Detected	Detected	Detected	Detected	NM_002047	chr7:30665891-30668190	GARS	Homo sapiens glycyl-tRNA synthetase (GARS), mRNA [NM_002047]	GO:0008219|GO:0010467|GO:0015966|GO:0016874|GO:0005625|GO:0005524|GO:0006426|GO:0004820|GO:0005829|GO:0006418|GO:0005739|GO:0005737|GO:0000166|GO:0005759|GO:0046983|GO:0030141	NM_002047	Hs.404321	2617
A_23_P11237	9.26406	37.0575	28.8072	29.3707	43.8669	28.1904	13.0764	10.7301	38.8383	37.7747	32.4621	3.96481	4.95	4.63631	4.72262	4.97145	4.64537	4.13182	4.22215	4.7954	4.9673	4.87653	Detected	Compromised	Detected	Detected	Detected	Detected	Detected	Compromised	Detected	Detected	Detected	NM_004606	chrX:70680545-70680604	TAF1	Homo sapiens TAF1 RNA polymerase II, TATA box binding protein (TBP)-associated factor, 250kDa (TAF1), transcript variant 1, mRNA [NM_004606]	GO:0005515|GO:0010467|GO:0006368|GO:0006367|GO:0044212|GO:0006366|GO:0032436|GO:0005634|GO:0060261|GO:0002039|GO:0046777|GO:0018105|GO:0000166|GO:0016301|GO:0071339|GO:0045944|GO:0044419|GO:0018107|GO:0016032|GO:0070577|GO:0000080|GO:0004402|GO:0006352|GO:0006355|GO:0005669|GO:0016573|GO:0003713|GO:0005730|GO:0005524|GO:0006974|GO:0043565|GO:0000117|GO:0007049|GO:0004674|GO:0017025|GO:0005654|GO:…	NM_004606	Hs.158560	6872
A_23_P15654	32.7719	73.2726	79.8152	75.8712	100.083	77.6662	42.8163	33.7026	98.2754	71.9377	81.1257	6.0316	5.9082	5.95446	6.0436	6.15553	5.93915	6.18229	6.0635	6.12435	5.87036	6.13024	Detected	Detected	Detected	Detected	Detected	Detected	Detected	Detected	Detected	Detected	Detected	NM_004295	chr17:27076538-27076597	TRAF4	Homo sapiens TNF receptor-associated factor 4 (TRAF4), mRNA [NM_004295]	GO:0005515|GO:0048471|GO:0004842|GO:0090073|GO:0030054|GO:0005886|GO:0007585|GO:0019901|GO:0050699|GO:0030323|GO:0046330|GO:0042981|GO:0005634|GO:0007275|GO:0003677|GO:0046872|GO:0007165|GO:0005737|GO:0045860|GO:0008270|GO:0005923|GO:0005856	NM_004295	Hs.8375	9618
A_23_P100730	225.767	1450.33	1448.33	1370.18	1440.74	1431.07	102.874	232.076	1449.13	1468.57	1376.35	9.13267	10.0228	9.99958	10.0504	9.9666	10.0002	7.62638	9.12618	9.96466	10.0174	10.035	Detected	Detected	Detected	Detected	Detected	Detected	Detected	Detected	Detected	Detected	Detected	NM_003726	chr17:46210889-46210830	SKAP1	Homo sapiens src kinase associated phosphoprotein 1 (SKAP1), transcript variant 1, mRNA [NM_003726]	GO:0005515|GO:0050852|GO:0005737|GO:0019901|GO:0005886|GO:0045944|GO:0005070|GO:0005634|GO:0045893|GO:0042169|GO:0003823	NM_003726	Hs.316931	8631
A_23_P201086	23.1929	90.2045	91.5095	88.1582	91.8233	79.4785	76.631	28.8236	96.7968	93.545	90.2469	5.47721	6.18625	6.13997	6.25131	6.0314	5.97129	7.12566	5.81215	6.10541	6.22958	6.27187	Detected	Detected	Detected	Detected	Detected	Detected	Detected	Detected	Detected	Detected	Detected	NM_001024227	chr1:228285947-228286006	ARF1	Homo sapiens ADP-ribosylation factor 1 (ARF1), transcript variant 1, mRNA [NM_001024227]	GO:0005515|GO:0048471|GO:0005794|GO:0005886|GO:0007264|GO:0006890|GO:0006892|GO:0003924|GO:0015031|GO:0005525|GO:0030017|GO:0048205|GO:0050690|GO:0005829|GO:0005622|GO:0006184|GO:0005737|GO:0006878|GO:0000139|GO:0000166|GO:0016032|GO:0005057|GO:0016192|GO:0016044	NM_001024227	Hs.286221	375
A_23_P10785	34.4179	103.744	93.0271	89.3335	87.9869	92.6572	67.4584	33.6026	90.5709	103.147	92.2952	6.10518	6.39188	6.16336	6.26792	5.96857	6.17726	6.91946	6.05655	6.01129	6.3702	6.30361	Detected	Detected	Detected	Detected	Detected	Detected	Detected	Detected	Detected	Detected	Detected	NM_145206	chr10:114298077-114428023	VTI1A	Homo sapiens vesicle transport through interaction with t-SNAREs homolog 1A (yeast) (VTI1A), mRNA [NM_145206]	GO:0006888|GO:0005484|GO:0016020|GO:0008565|GO:0043025|GO:0042147|GO:0031201|GO:0048280|GO:0016192|GO:0015031|GO:0006886|GO:0008021	NM_145206	Hs.194554	143187
A_24_P211709	141.854	231.915	235.63	237.645	308.063	227.528	372.075	135.2	309.023	235.151	237.607	8.39118	7.49796	7.44588	7.62576	7.75154	7.41583	9.62918	8.25928	7.74838	7.49936	7.6028	Detected	Detected	Detected	Detected	Detected	Detected	Detected	Detected	Detected	Detected	Detected	NM_003399	chrX:128902573-128902632	XPNPEP2	Homo sapiens X-prolyl aminopeptidase (aminopeptidase P) 2, membrane-bound (XPNPEP2), mRNA [NM_003399]	GO:0016020|GO:0005886|GO:0009987|GO:0004177|GO:0006508|GO:0008233|GO:0031225|GO:0046872|GO:0008237	NM_003399	Hs.170499	7512
A_23_P101707	46.0432	157.311	152.556	146.914	161.127	156.385	65.355	51.5885	161.853	162.509	145.854	6.56861	6.9658	6.84034	6.95722	6.83188	6.89149	6.87501	6.71478	6.83345	6.9958	6.93671	Detected	Detected	Detected	Detected	Detected	Detected	Detected	Detected	Detected	Detected	Detected	NM_005817	chr19:4839174-4839115	PLIN3	Homo sapiens perilipin 3 (PLIN3), transcript variant 1, mRNA [NM_005817]	GO:0005811|GO:0005515|GO:0005737|GO:0005794|GO:0016020|GO:0016192|GO:0010008|GO:0043231|GO:0005768	NM_005817	Hs.140452	10226
A_33_P3411741	258.057	299.321	310.625	314.223	403.851	307.474	432.16	255.99	401.005	309.698	320.833	9.32482	7.8478	7.83766	8.00615	8.13279	7.8374	9.84373	9.27209	8.11862	7.87347	8.01513	Detected	Detected	Detected	Detected	Detected	Detected	Detected	Detected	Detected	Detected	Detected	NM_001040455	chr11:117063914-117063973	SIDT2	Homo sapiens SID1 transmembrane family, member 2 (SIDT2), mRNA [NM_001040455]	GO:0016020|GO:0016021|GO:0005765	NM_001040455	Hs.712144	51092
A_23_P100441	171.381	907.237	918.525	854.638	925.169	900.407	176.75	174.398	940.691	926.385	867.833	8.68944	9.37776	9.35046	9.39198	9.32318	9.3415	8.49467	8.66738	9.34042	9.38095	9.38501	Detected	Detected	Detected	Detected	Detected	Detected	Detected	Detected	Detected	Detected	Detected	NM_024946	chr16:57186520-57186461	FAM192A	Homo sapiens family with sequence similarity 192, member A (FAM192A), mRNA [NM_024946]	GO:0005634	NM_024946	Hs.396740	80011
A_32_P6832	236.646	689.385	700.3	625.56	731.155	680.014	179.373	253.06	724.876	689.534	663.571	9.20157	8.99089	8.96227	8.95022	8.98882	8.944	8.51888	9.25898	8.96564	8.97288	9.00719	Detected	Detected	Detected	Detected	Detected	Detected	Detected	Detected	Detected	Detected	Detected	NM_175921	chr5:41921429-41921488	C5orf51	Homo sapiens chromosome 5 open reading frame 51 (C5orf51), mRNA [NM_175921]		NM_175921	Hs.29899	285636
A_23_P306890	148.993	1155.96	1138.34	802.605	1107.22	1105.31	117.521	146.836	1078.3	1128.6	768.244	8.47115	9.70969	9.65946	9.30198	9.57857	9.63034	7.84914	8.38999	9.52831	9.65643	9.21578	Detected	Detected	Detected	Detected	Detected	Detected	Detected	Detected	Detected	Detected	Detected	NM_007195	chr18:51820933-51820992	POLI	Homo sapiens polymerase (DNA directed) iota (POLI), mRNA [NM_007195]	GO:0006260|GO:0005622|GO:0005515|GO:0003684|GO:0006281|GO:0003887|GO:0016779|GO:0005654|GO:0005634|GO:0046872|GO:0016740|GO:0043231	NM_007195	Hs.438533	11201
A_23_P43049	76.7262	491.021	481.464	447.016	539.191	482.131	75.9607	99.072	528.87	491.807	457.963	7.38331	8.51686	8.4376	8.49087	8.55491	8.45828	7.11269	7.74464	8.51404	8.50633	8.50135	Detected	Detected	Detected	Detected	Detected	Detected	Detected	Detected	Detected	Detected	Detected	NM_006571	chr8:30038065-30038124	DCTN6	Homo sapiens dynactin 6 (DCTN6), mRNA [NM_006571]	GO:0005813|GO:0005737|GO:0045502|GO:0005869|GO:0005856|GO:0016740	NM_006571	Hs.158427	10671
A_23_P23765	102.388	474.48	468.565	451.366	485.695	466.007	79.5819	111.82	481.851	475.996	453.231	7.84691	8.47736	8.39992	8.50307	8.4011	8.41369	7.19107	7.94885	8.37737	8.46461	8.48384	Detected	Detected	Detected	Detected	Detected	Detected	Detected	Detected	Detected	Detected	Detected	NM_014288	chr1:63920569-63920094	ITGB3BP	Homo sapiens integrin beta 3 binding protein (beta3-endonexin) (ITGB3BP), transcript variant 2, mRNA [NM_014288]	GO:0008624|GO:0000236|GO:0048011|GO:0006355|GO:0005694|GO:0005730|GO:0006334|GO:0006915|GO:0005624|GO:0005634|GO:0008022|GO:0005829|GO:0034080|GO:0007165|GO:0005737|GO:0000087|GO:0005654|GO:0004871|GO:0007155|GO:0000278|GO:0000775	NM_014288	Hs.166539	23421
A_23_P23850	15015.3	144689	135885	134202	120549	132321	94997.5	16123.5	125685	150663	139203	15.3844	16.7373	16.7076	16.7417	16.6578	16.7013	16.6846	15.4824	16.6433	16.7478	16.7373	Detected	Detected	Detected	Detected	Detected	Detected	Detected	Detected	Detected	Detected	Detected	NM_021080	chr1:57480698-57480639	DAB1	Homo sapiens disabled homolog 1 (Drosophila) (DAB1), mRNA [NM_021080]	GO:0007275|GO:0030154|GO:0007399	NM_021080	Hs.477370	1600
A_23_P254801	13.6964	32.4176	27.0009	29.3984	27.4044	26.5894	12.3583	13.359	26.895	33.3996	28.1771	4.60526	4.75492	4.56447	4.72395	4.29664	4.57312	4.02027	4.56798	4.28139	4.78521	4.67603	Detected	Compromised	Detected	Detected	Detected	Detected	Compromised	Compromised	Compromised	Detected	Detected	NM_002660	chr20:39803549-39803609	PLCG1	Homo sapiens phospholipase C, gamma 1 (PLCG1), transcript variant 1, mRNA [NM_002660]	GO:0005515|GO:0050852|GO:0005886|GO:0007202|GO:0050900|GO:0005829|GO:0035556|GO:0005737|GO:0007173|GO:0007411|GO:0044419|GO:0048011|GO:0005509|GO:0001726|GO:0030027|GO:0045766|GO:0016042|GO:0007165|GO:0043536|GO:0016787|GO:0071364|GO:0007596|GO:0004435|GO:0008543|GO:0005057|GO:0010634|GO:0009395	NM_002660	Hs.268177	5335
A_33_P3280066	140279	364888	364651	371100	301325	347641	158577	133382	314263	387044	391256	17.6709	18.4294	18.4338	18.5105	18.3473	18.4338	17.323	17.6801	18.2969	18.4338	18.5105	Detected	Detected	Detected	Detected	Detected	Detected	Detected	Detected	Detected	Detected	Detected	NM_012232	chr17:40555884-40555825	PTRF	Homo sapiens polymerase I and transcript release factor (PTRF), mRNA [NM_012232]	GO:0005515|GO:0005792|GO:0006355|GO:0005886|GO:0005783|GO:0006363|GO:0006361|GO:0005634|GO:0006360|GO:0005829|GO:0005739|GO:0005737|GO:0005901|GO:0005654|GO:0042134	NM_012232	Hs.437191	284119
A_33_P3746549	84.2708	165.925	206.029	158.553	213.342	216.549	166.913	79.8694	207.775	171.82	164.053	7.53091	7.03775	7.26299	7.06578	7.24169	7.34386	8.40839	7.40267	7.19918	7.07035	7.09312	Detected	Detected	Detected	Detected	Detected	Detected	Detected	Detected	Detected	Detected	Detected	NM_052909	chr5:182635-182694	PLEKHG4B	Homo sapiens pleckstrin homology domain containing, family G (with RhoGef domain) member 4B (PLEKHG4B), mRNA [NM_052909]	GO:0005622|GO:0035023|GO:0005089	NM_052909	Hs.535800	153478
A_23_P252653	136.962	504.801	538.125	503.884	563.029	525.642	96.3246	139.176	572.091	528.876	524.093	8.33868	8.55651	8.59631	8.64812	8.61628	8.58209	7.50569	8.30778	8.62972	8.59971	8.68261	Detected	Detected	Detected	Detected	Detected	Detected	Detected	Detected	Detected	Detected	Detected	NM_006374	chr2:242435021-242434962	STK25	Homo sapiens serine/threonine kinase 25 (STK25), mRNA [NM_006374]	GO:0005515|GO:0005794|GO:0005524|GO:0046872|GO:0007165|GO:0005737|GO:0004672|GO:0007163|GO:0000166|GO:0004674|GO:0006468|GO:0050772|GO:0051645|GO:0006979	NM_006374	Hs.516807	10494
A_24_P220485	145.824	477.117	568.764	482.606	489.676	550.824	146.079	94.7387	492.26	482.422	503.139	8.43383	8.48295	8.67642	8.59267	8.41215	8.64533	8.20263	7.67248	8.41309	8.47978	8.63285	Detected	Detected	Detected	Detected	Detected	Detected	Detected	Detected	Detected	Detected	Detected	NM_182487	chr9:127577020-127577079	OLFML2A	Homo sapiens olfactomedin-like 2A (OLFML2A), mRNA [NM_182487]	GO:0031012|GO:0030198|GO:0050840|GO:0005576|GO:0042803	NM_182487	Hs.357004	169611
A_23_P12082	51.3614	360.633	377.079	348.302	335.528	376.531	14.9105	55.8824	335.677	369.169	365.294	6.75643	8.10285	8.10146	8.13801	7.87478	8.11975	4.35297	6.85076	7.87103	8.12308	8.19062	Detected	Detected	Detected	Detected	Detected	Detected	Detected	Detected	Detected	Detected	Detected	NM_001025199	chr1:111784040-111784882	CHI3L2	Homo sapiens chitinase 3-like 2 (CHI3L2), transcript variant 3, mRNA [NM_001025199]	GO:0006032|GO:0016787|GO:0043169|GO:0005975|GO:0005576|GO:0005615|GO:0004568	NM_001025199	Hs.514840	1117
A_23_P103775	139.923	1095.45	1128.14	1027.53	1123.17	1117.6	123.559	147.386	1128.67	1114.32	1056.94	8.37156	9.63128	9.64623	9.64595	9.59962	9.65217	7.92997	8.39857	9.59587	9.63903	9.66821	Detected	Detected	Detected	Detected	Detected	Detected	Detected	Detected	Detected	Detected	Detected	NM_032270	chr1:90180324-90180383	LRRC8C	Homo sapiens leucine rich repeat containing 8 family, member C (LRRC8C), mRNA [NM_032270]	GO:0016020|GO:0005783|GO:0005789|GO:0016021	NM_032270	Hs.412836	84230
A_33_P3278303	618.94	1947.41	1968.38	1839.53	1829.54	1937.57	1043.97	637.295	1892.09	1937.61	1913.16	10.7203	10.4302	10.44	10.4674	10.3255	10.437	11.0656	10.7157	10.3592	10.4102	10.4959	Detected	Detected	Detected	Detected	Detected	Detected	Detected	Detected	Detected	Detected	Detected		chr21:039618944-039618885
A_24_P266285	25.6678	46.3295	58.0637	40.0578	48.6823	57.5607	55.146	31.2096	49.4183	35.3515	41.3015	5.64419	5.25581	5.52719	5.1549	5.13415	5.53246	6.5991	5.93863	5.15519	4.86935	5.20603	Detected	Compromised	Detected	Detected	Detected	Detected	Detected	Compromised	Detected	Detected	Detected	NM_152558	chr7:2649695-2649754	IQCE	Homo sapiens IQ motif containing E (IQCE), transcript variant 1, mRNA [NM_152558]	GO:0005739	NM_152558	Hs.520627	23288
A_23_P54041	172.737	307.632	293.996	273.646	277.502	280.411	534.243	212.678	274.646	323.581	280.837	8.70411	7.88442	7.75643	7.81876	7.61671	7.6962	10.1412	8.9816	7.59534	7.93383	7.83015	Detected	Detected	Detected	Detected	Detected	Detected	Detected	Detected	Detected	Detected	Detected	NM_024328	chr14:24028493-24028552	THTPA	Homo sapiens thiamine triphosphatase (THTPA), transcript variant 1, mRNA [NM_024328]	GO:0005730|GO:0006767|GO:0005625|GO:0005634|GO:0006091|GO:0042723|GO:0050333|GO:0005829|GO:0005737|GO:0006772|GO:0016787|GO:0006766|GO:0016311	NM_024328	Hs.655179	79178
A_23_P69537	24.1495	68.7381	68.9757	68.4016	65.2344	74.1634	42.3838	22.2988	65.4766	73.0101	66.2934	5.54671	5.81243	5.75811	5.89779	5.55572	5.87326	6.16729	5.39664	5.56131	5.88834	5.85157	Detected	Detected	Detected	Detected	Detected	Detected	Detected	Detected	Detected	Detected	Detected	NM_006681	chr4:56461505-56461446	NMU	Homo sapiens neuromedin U (NMU), mRNA [NM_006681]	GO:0007586|GO:0005102|GO:0006950|GO:0005576|GO:0009648|GO:0006940|GO:0001696|GO:0019233|GO:0007165|GO:0007186|GO:0045987|GO:0007218|GO:0050806|GO:0043195|GO:0046887|GO:0042922|GO:0042755	NM_006681	Hs.418367	10874
A_24_P202329	37.4938	30.4559	41.8026	30.4423	47.8013	38.6221	57.7103	36.4283	46.3374	32.7578	30.4705	6.23735	4.66251	5.1086	4.77456	5.10225	5.02812	6.6732	6.17643	5.04947	4.75845	4.78655	Detected	Compromised	Detected	Detected	Detected	Detected	Detected	Compromised	Detected	Detected	Detected	NR_026899	chr17:62776635-62776576	LOC146880	Homo sapiens Rho GTPase activating protein 27 pseudogene (LOC146880), non-coding RNA [NR_026899]		NR_026899	Hs.117853	146880
A_23_P250122	1455.95	3936.44	3989.01	3996.57	4717.18	3915.49	2495.3	1310.77	4757.41	4016.2	4093.06	11.9832	11.4201	11.4471	11.5681	11.6863	11.4356	12.2476	11.7931	11.6889	11.4309	11.5779	Detected	Detected	Detected	Detected	Detected	Detected	Detected	Detected	Detected	Detected	Detected	NM_020223	chr7:300381-300440	FAM20C	Homo sapiens family with sequence similarity 20, member C (FAM20C), mRNA [NM_020223]	GO:0005576	NM_020223	Hs.134742	56975
A_24_P316489	14.3062	71.1446	66.5137	66.6588	70.5204	65.7934	7.38271	17.9892	65.3373	63.9999	66.1267	4.67986	5.8621	5.71352	5.86606	5.66544	5.71292	3.23934	5.04609	5.55796	5.70554	5.8481	Compromised	Detected	Detected	Detected	Detected	Detected	Detected	Detected	Detected	Detected	Detected	NM_004544	chr2:240961604-240960786	NDUFA10	Homo sapiens NADH dehydrogenase (ubiquinone) 1 alpha subcomplex, 10, 42kDa (NDUFA10), nuclear gene encoding mitochondrial protein, mRNA [NM_004544]	GO:0042493|GO:0070469|GO:0005743|GO:0005524|GO:0005739|GO:0022904|GO:0006139|GO:0005747|GO:0005759|GO:0006120|GO:0006810|GO:0016773|GO:0008137	NM_004544	Hs.277677	4705
A_23_P11862	14.3959	130.353	123.712	120.538	136.408	125.611	18.1536	14.8949	133.565	129.932	120.254	4.68887	6.70939	6.54383	6.68727	6.59161	6.58615	4.69305	4.74789	6.55459	6.69198	6.67455	Detected	Detected	Detected	Detected	Detected	Detected	Detected	Detected	Detected	Detected	Detected	NM_018186	chr1:169822110-169822169	C1orf112	Homo sapiens chromosome 1 open reading frame 112 (C1orf112), mRNA [NM_018186]		NM_018186	Hs.443551	55732
A_24_P246963	38.4832	135.733	140.523	122.061	140.685	143.601	21.1796	40.1243	143.349	141.756	115.543	6.2763	6.7648	6.72774	6.70372	6.63171	6.76683	4.95203	6.32129	6.65048	6.80434	6.61977	Detected	Detected	Detected	Detected	Detected	Detected	Detected	Detected	Detected	Detected	Detected		chr12:053126329-053126388
A_23_P104054	213.695	1305.13	1328.95	1221.35	1317.25	1308.46	165.217	210.613	1329.67	1325.74	1242.39	9.04548	9.87541	9.88025	9.88246	9.82119	9.87499	8.3906	8.96564	9.82956	9.88025	9.88588	Detected	Detected	Detected	Detected	Detected	Detected	Detected	Detected	Detected	Detected	Detected	NM_016227	chr1:172580756-172580815	C1orf9	Homo sapiens chromosome 1 open reading frame 9 (C1orf9), transcript variant 2, mRNA [NM_016227]	GO:0016020|GO:0001503|GO:0005783|GO:0030867|GO:0007275|GO:0016021	NM_016227	Hs.626306	51430
A_24_P63019	16.4339	33.8796	54.6656	31.3397	28.2737	48.6063	198.142	15.2302	28.9487	32.7434	29.5419	4.91482	4.81511	5.44826	4.81109	4.34432	5.32744	8.66852	4.78246	4.38695	4.75794	4.74554	Detected	Compromised	Detected	Detected	Detected	Detected	Compromised	Compromised	Compromised	Detected	Detected	NM_004633	chr2:102632505-102636150	IL1R2	Homo sapiens interleukin 1 receptor, type II (IL1R2), transcript variant 1, mRNA [NM_004633]	GO:0005515|GO:0006955|GO:0004910|GO:0005886|GO:0004908|GO:0004872|GO:0016021	NM_004633	Hs.25333	7850
A_33_P3400823	139.091	250.228	255.358	259.784	331.82	253.119	246.027	132.308	326.057	253.819	279.108	8.3634	7.6016	7.55715	7.74688	7.85792	7.56372	9.02186	8.22066	7.82736	7.60327	7.82196	Detected	Detected	Detected	Detected	Detected	Detected	Detected	Detected	Detected	Detected	Detected	NM_001013615	chr1:46686803-46686862	C1orf190	Homo sapiens chromosome 1 open reading frame 190 (C1orf190), mRNA [NM_001013615]	GO:0005737|GO:0001819|GO:0043123	NM_001013615	Hs.568642	541468
A_23_P346405	27.6755	172.694	174.531	156.709	143.118	163.072	34.1756	29.9293	152.557	171.283	158.682	5.75955	7.09272	7.02749	7.05219	6.65353	6.95786	5.79061	5.87124	6.74814	7.06503	7.04831	Detected	Detected	Detected	Detected	Detected	Detected	Detected	Detected	Detected	Detected	Detected	NM_138357	chr10:74646758-74646817	MCU	Homo sapiens mitochondrial calcium uniporter (MCU), nuclear gene encoding mitochondrial protein, mRNA [NM_138357]	GO:0005739|GO:0005515|GO:0035786|GO:0005262|GO:0019722|GO:0016020|GO:0006851|GO:0051561|GO:0070588|GO:0005743|GO:0016021|GO:0006811	NM_138357	Hs.591366	90550
A_23_P106145	72.6643	450.899	455.161	420.547	457.468	449.899	53.655	71.482	455.08	454.024	426.711	7.29588	8.40182	8.36488	8.40712	8.30778	8.3634	6.55516	7.23671	8.29489	8.39267	8.40779	Detected	Detected	Detected	Detected	Detected	Detected	Detected	Detected	Detected	Detected	Detected	NM_014584	chr14:53113136-53112990	ERO1L	Homo sapiens ERO1-like (S. cerevisiae) (ERO1L), mRNA [NM_014584]	GO:0005792|GO:0005783|GO:0050660|GO:0005624|GO:0030968|GO:0009266|GO:0016020|GO:0050873|GO:0006457|GO:0051085|GO:0005789|GO:0006810|GO:0016491|GO:0016671|GO:0005788|GO:0006467|GO:0022900|GO:0006464|GO:0055114	NM_014584	Hs.592304	30001
A_23_P105619	19.0081	117.193	110.971	106.03	108.798	106.135	15.0294	18.9304	109.994	118.485	107.845	5.15303	6.56639	6.40489	6.51792	6.27322	6.36318	4.36867	5.12951	6.2864	6.56007	6.52189	Detected	Detected	Detected	Detected	Detected	Detected	Detected	Detected	Detected	Detected	Detected	NM_138341	chr12:112369549-112369490	TMEM116	Homo sapiens transmembrane protein 116 (TMEM116), transcript variant 3, mRNA [NM_138341]	GO:0008150|GO:0003674|GO:0016020|GO:0016021|GO:0005575	NM_138341	Hs.506815	89894
A_23_P42588	433.401	3233.97	3281.35	2544.86	3179.91	3206.64	236.804	520.367	3179.04	3254.27	2586.62	10.1467	11.1455	11.1834	10.9271	11.1096	11.1677	8.96085	10.3812	11.0985	11.1334	10.9349	Detected	Detected	Detected	Detected	Detected	Detected	Detected	Detected	Detected	Detected	Detected	NM_018384	chr7:150440195-150440254	GIMAP5	Homo sapiens GTPase, IMAP family member 5 (GIMAP5), mRNA [NM_018384]	GO:0046902|GO:0043066|GO:0032831|GO:0050995|GO:0001659|GO:0050868|GO:0002729|GO:0010524|GO:0045588|GO:0005741|GO:0005525|GO:0045838|GO:0005739|GO:0002925|GO:0000166|GO:0016020|GO:0030217|GO:0045019|GO:0045954|GO:0043011|GO:0016021|GO:0043029|GO:0032689	NM_018384	Hs.647079	55340
A_23_P411102	141.174	301.073	322.319	301.88	353.287	297.265	221.71	131.775	348.838	304.396	317.977	8.38547	7.85425	7.88998	7.95073	7.95371	7.7854	8.85343	8.21281	7.92482	7.85221	8.00027	Detected	Detected	Detected	Detected	Detected	Detected	Detected	Detected	Detected	Detected	Detected	NM_001365	chr17:7093466-7093407	DLG4	Homo sapiens discs, large homolog 4 (Drosophila) (DLG4), transcript variant 1, mRNA [NM_001365]	GO:0005515|GO:0030054|GO:0005886|GO:0045202|GO:0035418|GO:0007268|GO:0014069|GO:0032839|GO:0044309|GO:0008022|GO:0060076|GO:0045184|GO:0007399|GO:0030666|GO:0007165|GO:0006461|GO:0007411|GO:0045211|GO:0030863|GO:0060997|GO:0007612|GO:0019717	NM_001365	Hs.463928	1742
A_33_P3221708	54.5755	435.111	449.662	446.94	405.325	430.848	90.6097	53.6168	394.508	448.671	464.896	6.84969	8.35445	8.34662	8.4905	8.13897	8.30352	7.40704	6.78162	8.09709	8.37828	8.52304	Detected	Detected	Detected	Detected	Detected	Detected	Detected	Detected	Detected	Detected	Detected		chr2:017567634-017567693
A_23_P117558	202.865	1136.41	1133.75	1034.45	1149.21	1141.26	89.297	218.363	1141.89	1136.84	1085.04	8.96251	9.6833	9.65258	9.65909	9.63067	9.67963	7.38331	9.01688	9.61484	9.66681	9.7025	Detected	Detected	Detected	Detected	Detected	Detected	Detected	Detected	Detected	Detected	Detected	NM_002013	chr14:45587328-45587269	FKBP3	Homo sapiens FK506 binding protein 3, 25kDa (FKBP3), mRNA [NM_002013]	GO:0000413|GO:0016020|GO:0006457|GO:0018208|GO:0003755|GO:0005528|GO:0005634|GO:0004872|GO:0016853	NM_002013	Hs.509226	2287
A_23_P123848	28.2113	426.299	478.551	463.307	482.517	472.223	57.3716	28.7889	484.634	430.474	474.177	5.79061	8.32228	8.42811	8.53826	8.39175	8.43088	6.66331	5.80977	8.38699	8.31844	8.55097	Detected	Detected	Detected	Detected	Detected	Detected	Detected	Detected	Detected	Detected	Detected	NM_032552	chr9:124547348-124547407	DAB2IP	Homo sapiens DAB2 interacting protein (DAB2IP), transcript variant 1, mRNA [NM_032552]	GO:0071902|GO:0005886|GO:0071901|GO:0050680|GO:0048147|GO:0010719|GO:0035414|GO:0042803|GO:0005622|GO:0071889|GO:0046580|GO:0005737|GO:0043407|GO:0045944|GO:0071356|GO:0043507|GO:0090090|GO:0051721|GO:0034261|GO:0043124|GO:0051056|GO:0035591|GO:0043065|GO:0019901|GO:0031235|GO:0042059|GO:0031435|GO:0009967|GO:0032088|GO:0007257|GO:0005123|GO:0000122|GO:0005099|GO:0032320|GO:0071364|GO:0070059|GO:…	NM_032552	Hs.522378	153090
A_33_P3345812	123.499	212.136	255.916	221.583	326	249.89	245.046	117.026	328.645	209.139	226.697	8.16056	7.37332	7.56011	7.52541	7.83342	7.54394	9.01539	8.02263	7.83812	7.34208	7.54185	Detected	Detected	Detected	Detected	Detected	Detected	Detected	Detected	Detected	Detected	Detected	NM_001039966	chr7:1132661-1132720	GPER	Homo sapiens G protein-coupled estrogen receptor 1 (GPER), transcript variant 3, mRNA [NM_001039966]	GO:0005794|GO:0005886|GO:0045742|GO:0004930|GO:0005783|GO:0042562|GO:0030284|GO:0000139|GO:0007186|GO:0005887|GO:0005789|GO:0004872|GO:0070374|GO:0004871|GO:0005496	NM_001039966	Hs.20961	2852
A_23_P100292	752.119	3455.99	3518.86	3145.37	3438.17	3471.7	1285.33	766.462	3452.1	3514.22	3187.37	11.0095	11.2395	11.2761	11.2362	11.218	11.2704	11.3788	10.9989	11.2107	11.2466	11.2318	Detected	Detected	Detected	Detected	Detected	Detected	Detected	Detected	Detected	Detected	Detected	AK024487	chr16:2047756-2047697	ZNF598	Homo sapiens mRNA for FLJ00086 protein, partial cds. [AK024487]	GO:0005622|GO:0008270|GO:0046872		Hs.343828	90850
A_23_P52826	181.675	963.328	1012.78	941.376	1031.31	1000.84	114.169	188.7	1013.81	968.98	954.089	8.78433	9.45759	9.49182	9.52696	9.47106	9.49182	7.80598	8.78844	9.44041	9.44623	9.52228	Detected	Detected	Detected	Detected	Detected	Detected	Detected	Detected	Detected	Detected	Detected	NM_032725	chr11:116618997-116618938	BUD13	Homo sapiens BUD13 homolog (S. cerevisiae) (BUD13), transcript variant 1, mRNA [NM_032725]		NM_032725	Hs.437341	84811
A_23_P150064	259.974	527.016	550.881	581.482	749.812	550.599	533.69	266.065	753.996	546.429	588.732	9.33566	8.61866	8.62933	8.84702	9.02219	8.6447	10.1405	9.33063	9.02219	8.65336	8.84242	Detected	Detected	Detected	Detected	Detected	Detected	Detected	Detected	Detected	Detected	Detected	NM_024756	chr10:88696220-88696161	MMRN2	Homo sapiens multimerin 2 (MMRN2), mRNA [NM_024756]	GO:0005576|GO:0005615|GO:0005604	NM_024756	Hs.524479	79812
A_33_P3231156	46.8269	96.2831	89.1663	107.148	199.25	86.8237	243.202	41.6786	183.378	97.1155	102.351	6.59501	6.28021	6.10579	6.5318	7.14003	6.09011	9.00517	6.38248	7.01351	6.27916	6.45549	Detected	Detected	Detected	Detected	Detected	Detected	Detected	Detected	Detected	Detected	Detected		chr16:56682743-56682802		metallothionein 1C, pseudogene [Source:HGNC Symbol;Acc:7395] [ENST00000379816]
A_33_P3418942	29.7468	91.1831	93.2851	81.3141	88.5108	82.9101	55.0062	31.1121	87.7028	86.4393	82.3212	5.87848	6.20305	6.16729	6.14752	5.97822	6.02709	6.5958	5.93322	5.96022	6.11814	6.15021	Detected	Detected	Detected	Detected	Detected	Detected	Detected	Detected	Detected	Detected	Detected	NM_007006	chr16:56481803-56481744	NUDT21	Homo sapiens nudix (nucleoside diphosphate linked moiety X)-type motif 21 (NUDT21), mRNA [NM_007006]	GO:0005515|GO:0006397|GO:0008380|GO:0010467|GO:0006369|GO:0006378|GO:0005813|GO:0051262|GO:0042826|GO:0006366|GO:0003723|GO:0031124|GO:0005634|GO:0003729|GO:0042803|GO:0042382|GO:0016787|GO:0000398|GO:0017091|GO:0005654|GO:0005849	NM_007006	Hs.528834	11051
A_23_P201918	237.946	1097.64	1088.07	1006.48	1114.11	1067.66	363.49	264.498	1137.81	1139.52	1016.8	9.20955	9.63441	9.59194	9.62067	9.58987	9.58129	9.59587	9.32042	9.60666	9.67058	9.61194	Detected	Detected	Detected	Detected	Detected	Detected	Detected	Detected	Detected	Detected	Detected	NM_012089	chr1:229652770-229652711	ABCB10	Homo sapiens ATP-binding cassette, sub-family B (MDR/TAP), member 10 (ABCB10), nuclear gene encoding mitochondrial protein, mRNA [NM_012089]	GO:0005215|GO:0005886|GO:0005743|GO:0042626|GO:0055085|GO:0005524|GO:0042803|GO:0005739|GO:0000166|GO:0032592|GO:0006810|GO:0016021|GO:0016887|GO:0015421	NM_012089	Hs.17614	23456
A_23_P109286	45.8197	62.5764	64.118	59.4417	93.5612	63.4948	79.321	42.6746	92.5168	58.8965	60.9413	6.56111	5.67982	5.6575	5.70291	6.05783	5.66784	7.18626	6.42054	6.04051	5.58343	5.7346	Detected	Detected	Detected	Detected	Detected	Detected	Detected	Detected	Detected	Detected	Detected	NM_000830	chr21:30927622-30927563	GRIK1	Homo sapiens glutamate receptor, ionotropic, kainate 1 (GRIK1), transcript variant 1, mRNA [NM_000830]	GO:0008328|GO:0030054|GO:0005886|GO:0005234|GO:0007268|GO:0045202|GO:0022843|GO:0030425|GO:0042803|GO:0045211|GO:0008144|GO:0043195|GO:0006810|GO:0015277|GO:0043025|GO:0004872|GO:0006811|GO:0051966|GO:0051967|GO:0007215|GO:0007417|GO:0032230|GO:0007399|GO:0035235|GO:0005887|GO:0032229|GO:0016595|GO:0048172|GO:0005216	NM_000830	Hs.664641	2897
A_33_P3411637	18.9432	100.152	86.7147	82.4978	90.7226	74.3479	10.4354	14.9763	88.6308	95.7454	78.6698	5.14771	6.33591	6.06996	6.16383	6.01435	5.8761	3.74911	4.7552	5.97453	6.26012	6.08822	Compromised	Detected	Detected	Detected	Detected	Detected	Detected	Detected	Detected	Detected	Detected	XM_002344257	chr9:42366495-42366436		PREDICTED: Homo sapiens hypothetical protein LOC100289528 (LOC100289528), mRNA [XM_002344257]		XM_002344257	Hs.535065
A_23_P26511	11.0881	76.4802	71.7051	72.2095	73.7401	61.942	14.0008	12.2643	67.9206	72.2053	71.5832	4.24855	5.96757	5.8146	5.97055	5.72129	5.63438	4.24107	4.42217	5.60556	5.8761	5.95596	Detected	Detected	Detected	Detected	Detected	Detected	Detected	Compromised	Detected	Detected	Detected	NM_024307	chr16:30123666-30123523	GDPD3	Homo sapiens glycerophosphodiester phosphodiesterase domain containing 3 (GDPD3), mRNA [NM_024307]	GO:0006629|GO:0016787|GO:0016020|GO:0016021|GO:0008889|GO:0006071|GO:0046872	NM_024307	Hs.289015	79153
A_24_P15821	1562.31	8691.58	9111.98	7855.4	9279.46	8934.37	2145.12	1688.41	9198.73	8901.25	8016.74	12.0923	12.5395	12.6486	12.5583	12.665	12.638	12.0104	12.1958	12.6271	12.557	12.5646	Detected	Detected	Detected	Detected	Detected	Detected	Detected	Detected	Detected	Detected	Detected		chr11:057485866-057485805
A_23_P212002	1960.32	9637.67	9292.55	8212.69	9217.44	9238.52	988.877	2268.49	9242.08	9722.16	8484.49	12.4475	12.693	12.6737	12.6244	12.6578	12.6836	10.9964	12.6626	12.6396	12.6945	12.6417	Detected	Detected	Detected	Detected	Detected	Detected	Detected	Detected	Detected	Detected	Detected	NM_005385	chr3:42689920-42689979	NKTR	Homo sapiens natural killer-tumor recognition sequence (NKTR), mRNA [NM_005385]	GO:0016018|GO:0016020|GO:0006457|GO:0003755|GO:0016853	NM_005385	Hs.529509	4820
A_33_P3293760	3287.6	36030.8	33918.6	25038.3	31690.8	33800.2	13646.2	3384.6	32212.3	37267.7	26041.5	13.2217	14.59	14.5384	14.2406	14.486	14.5684	14.4452	13.2579	14.494	14.5977	14.2644	Detected	Detected	Detected	Detected	Detected	Detected	Detected	Detected	Detected	Detected	Detected	NM_198695	chr21:46032417-46032476	KRTAP10-8	Homo sapiens keratin associated protein 10-8 (KRTAP10-8), mRNA [NM_198695]	GO:0045095	NM_198695	Hs.528021	386681
A_33_P3324765	457.658	723.902	784.637	644.25	972.321	786.302	594.305	304.073	991.005	730.601	650.251	10.2307	9.05525	9.12252	8.98543	9.3944	9.14374	10.2882	9.53974	9.40953	9.04989	8.97856	Detected	Detected	Detected	Detected	Detected	Detected	Detected	Detected	Detected	Detected	Detected	NM_001893	chr17:80206811-80206752	CSNK1D	Homo sapiens casein kinase 1, delta (CSNK1D), transcript variant 1, mRNA [NM_001893]	GO:0005515|GO:0048471|GO:0005886|GO:0090263|GO:0032436|GO:0050321|GO:0005634|GO:0005829|GO:0005737|GO:0000166|GO:0000086|GO:0005876|GO:0016055|GO:0005813|GO:0005794|GO:0005819|GO:0051225|GO:0005524|GO:0032922|GO:0007165|GO:0004672|GO:0006281|GO:0004674|GO:0001934|GO:0042752|GO:0006468|GO:0000278	NM_001893	Hs.631725	1453
A_24_P413470	94.3497	109.887	165.58	126.921	168.508	157.758	104.36	63.0599	168.382	119.62	127.389	7.71297	6.47107	6.95722	6.76071	6.89788	6.90185	7.65283	7.04403	6.89197	6.57488	6.75279	Detected	Detected	Detected	Detected	Detected	Detected	Detected	Detected	Detected	Detected	Detected	NM_005427	chr1:3649541-3649600	TP73	Homo sapiens tumor protein p73 (TP73), transcript variant 1, mRNA [NM_005427]	GO:0005515|GO:0003700|GO:0044212|GO:0010165|GO:0005634|GO:0001836|GO:0009791|GO:0046872|GO:0005829|GO:0002039|GO:0000187|GO:0043524|GO:0034644|GO:0003690|GO:0006954|GO:0048666|GO:0045944|GO:0007050|GO:0006298|GO:0043508|GO:0006978|GO:0010332|GO:0000785|GO:0005667|GO:0006355|GO:0051262|GO:0043065|GO:0019901|GO:0008630|GO:0001822|GO:0010243|GO:0000122|GO:0048546|GO:0006974|GO:0043565|GO:0003684|GO:…	NM_005427	Hs.192132	7161
A_23_P103503	15.1825	103.054	95.9896	93.0216	99.6054	89.8258	39.4996	15.8643	98.6855	101.168	93.766	4.78092	6.3789	6.20739	6.32545	6.14778	6.13762	6.03947	4.85018	6.13234	6.34305	6.32679	Detected	Detected	Detected	Detected	Detected	Detected	Detected	Detected	Detected	Detected	Detected	NM_002393	chr1:204518623-204518682	MDM4	Homo sapiens Mdm4 p53 binding protein homolog (mouse) (MDM4), transcript variant 1, mRNA [NM_002393]	GO:0005515|GO:0071157|GO:0008284|GO:0043066|GO:0008285|GO:0008283|GO:0042177|GO:0050821|GO:0071456|GO:0006915|GO:0005634|GO:0000122|GO:0046872|GO:0045023|GO:0005622|GO:0006461|GO:0008270|GO:0019899	NM_002393	Hs.497492	4194
A_32_P106732	144.149	616.873	604.62	601.306	620.146	601.409	57.6366	144.929	625.428	630.105	610.059	8.41502	8.83926	8.76028	8.89327	8.75358	8.76992	6.67178	8.36954	8.75358	8.85043	8.89364	Detected	Detected	Detected	Detected	Detected	Detected	Detected	Detected	Detected	Detected	Detected	NM_020937	chr14:45669210-45669269	FANCM	Homo sapiens Fanconi anemia, complementation group M (FANCM), mRNA [NM_020937]	GO:0005515|GO:0008026|GO:0071821|GO:0004386|GO:0005634|GO:0003677|GO:0005524|GO:0043240|GO:0004518|GO:0006281|GO:0000166|GO:0016787|GO:0000712|GO:0003682|GO:0031297|GO:0005654	NM_020937	Hs.509229	57697
A_24_P406830	140.434	350.408	372.179	331.57	373.703	378.987	201.305	149.307	390.611	345.268	333.858	8.37644	8.06405	8.08147	8.07704	8.02792	8.12655	8.69583	8.42384	8.08515	8.02373	8.06862	Detected	Detected	Detected	Detected	Detected	Detected	Detected	Detected	Detected	Detected	Detected	NM_201278	chr11:95566186-95566127	MTMR2	Homo sapiens myotubularin related protein 2 (MTMR2), transcript variant 2, mRNA [NM_201278]	GO:0005515|GO:0030424|GO:0005774|GO:0051262|GO:0060079|GO:0014069|GO:0005634|GO:0042803|GO:0005829|GO:0008021|GO:0016791|GO:0005737|GO:0006470|GO:0043197|GO:0016020|GO:0016787|GO:0045806|GO:0008138|GO:0004725|GO:0002091	NM_201278	Hs.181326	8898
A_33_P3266928	117.723	240.756	232.915	212.989	233.256	231.573	92.158	123.312	243.718	241.433	224.044	8.07108	7.5429	7.42755	7.47293	7.37725	7.43975	7.43633	8.10967	7.43169	7.53395	7.52508	Detected	Detected	Detected	Detected	Detected	Detected	Detected	Detected	Detected	Detected	Detected	NM_001080434	chr19:48988597-48988538	LMTK3	Homo sapiens lemur tyrosine kinase 3 (LMTK3), mRNA [NM_001080434]	GO:0008150|GO:0003674|GO:0016020|GO:0000166|GO:0004674|GO:0010923|GO:0016021|GO:0005575|GO:0004713|GO:0005524	NM_001080434	Hs.207426	114783
A_23_P81880	4076.1	11603	11874.1	10122.4	11053.5	11897.2	4013.7	4549.15	11321.2	11789.7	10622.5	13.5603	12.9519	13.034	12.9405	12.932	13.0516	12.8619	13.7238	12.9366	12.9519	12.9879	Detected	Detected	Detected	Detected	Detected	Detected	Detected	Detected	Detected	Detected	Detected	NM_005730	chr12:58213870-58213811	CTDSP2	Homo sapiens CTD (carboxy-terminal domain, RNA polymerase II, polypeptide A) small phosphatase 2 (CTDSP2), mRNA [NM_005730]	GO:0006470|GO:0016787|GO:0005654|GO:0005634|GO:0005625|GO:0004721|GO:0046872|GO:0008420	NM_005730	Hs.524530	10106
A_23_P136817	48.5899	327.066	321.785	306.591	321.51	317.55	33.9145	53.1424	324.852	331.352	314.67	6.66424	7.96807	7.88886	7.97281	7.81193	7.88116	5.77613	6.76548	7.82107	7.9699	7.98656	Detected	Detected	Detected	Detected	Detected	Detected	Detected	Detected	Detected	Detected	Detected	NM_014708	chr12:123106487-123107037	KNTC1	Homo sapiens kinetochore associated 1 (KNTC1), mRNA [NM_014708]	GO:0005515|GO:0005828|GO:0000236|GO:0007093|GO:0005694|GO:0007096|GO:0005634|GO:0005829|GO:0000922|GO:0005737|GO:0006461|GO:0000087|GO:0000777|GO:0000278|GO:0005856|GO:0051301	NM_014708	Hs.300559	9735
A_23_P214244	13.8802	187.54	174.539	161.154	169.534	169.947	9.09858	19.1971	171.191	188.599	166.774	4.63208	7.20428	7.02779	7.08735	6.90886	7.00763	3.54273	5.15429	6.91849	7.19586	7.1169	Compromised	Detected	Detected	Detected	Detected	Detected	Detected	Detected	Detected	Detected	Detected	NM_021572	chr6:46128843-46128784	ENPP5	Homo sapiens ectonucleotide pyrophosphatase/phosphodiesterase 5 (putative) (ENPP5), mRNA [NM_021572]	GO:0007154|GO:0016787|GO:0005886|GO:0005624|GO:0005576|GO:0016021	NM_021572	Hs.35198	59084
A_24_P98555	21.8643	125.462	118.245	124.359	111.104	113.764	14.9574	27.5952	125.566	125.81	121.761	5.37958	6.66331	6.48411	6.73002	6.30141	6.45065	4.35828	5.74061	6.47031	6.65276	6.69073	Detected	Detected	Detected	Detected	Detected	Detected	Detected	Detected	Detected	Detected	Detected	NM_207009	chr10:120877058-120877117	FAM45A	Homo sapiens family with sequence similarity 45, member A (FAM45A), mRNA [NM_207009]		NM_207009	Hs.730780	404636
A_23_P64689	114.185	817.867	831.701	725.497	824.052	821.293	87.5373	136.245	813.561	833.05	728.427	8.02088	9.22294	9.20474	9.15604	9.15936	9.20545	7.34921	8.27206	9.13344	9.23157	9.14355	Detected	Compromised	Detected	Detected	Detected	Compromised	Detected	Compromised	Detected	Detected	Detected	NM_014871	chr12:56711143-56711084	PAN2	Homo sapiens PAN2 poly(A) specific ribonuclease subunit homolog (S. cerevisiae) (PAN2), transcript variant 3, mRNA [NM_014871]	GO:0006511|GO:0016070|GO:0016071|GO:0005634|GO:0003676|GO:0005829|GO:0005622|GO:0004535|GO:0004527|GO:0005737|GO:0016787|GO:0000184|GO:0004221|GO:0000289|GO:0000288	NM_014871	Hs.273397	9924
A_23_P106835	228.343	1265.44	1259.93	1160.61	1297.33	1269.12	138.791	229.781	1280.54	1276.67	1172.75	9.14987	9.83482	9.80211	9.81652	9.80074	9.83482	8.12213	9.10959	9.76802	9.82863	9.81085	Detected	Detected	Detected	Detected	Detected	Detected	Detected	Detected	Detected	Detected	Detected	NM_031885	chr16:56518692-56518633	BBS2	Homo sapiens Bardet-Biedl syndrome 2 (BBS2), mRNA [NM_031885]	GO:0005515|GO:0060170|GO:0034464|GO:0021987|GO:0005886|GO:0033365|GO:0031514|GO:0007288|GO:0045494|GO:0032402|GO:0048854|GO:0060296|GO:0021756|GO:0021766|GO:0005737|GO:0008104|GO:0040015|GO:0060271|GO:0045444|GO:0030534|GO:0005932|GO:0050896	NM_031885	Hs.333738	583
A_32_P93036	412.793	735.915	1233.56	1186.42	1812.51	1168.34	761.063	503.183	1841.77	689.061	1230.01	10.0689	9.07317	9.77488	9.84308	10.3094	9.71233	10.6439	10.325	10.3237	8.97201	9.86863	Detected	Detected	Detected	Detected	Detected	Detected	Detected	Detected	Detected	Detected	Detected	CU678501	chr19:045411956-045411897		Synthetic construct Homo sapiens gateway clone IMAGE:100023427 3' read APOE mRNA. [CU678501]
A_24_P195794	1018.13	2265.76	2367.4	2141.97	2108.54	2328.38	1001.73	1136.38	2141.61	2257.97	2197.21	11.4676	10.6434	10.6999	10.6797	10.5121	10.6908	11.0145	11.5958	10.5251	10.6179	10.6912	Detected	Detected	Detected	Detected	Detected	Detected	Detected	Detected	Detected	Detected	Detected	AK130930	chr17:45236838-45236779		Homo sapiens cDNA FLJ27420 fis, clone WMC07143. [AK130930]			Hs.660042
A_33_P3466016	1106.08	2962.29	2956.61	3179.54	3273.82	2915.4	1983.38	1022.75	3287.56	3039.69	3226.5	11.5828	11.0164	11.0205	11.2546	11.1488	11.0154	11.9102	11.4286	11.1408	11.0351	11.2492	Detected	Detected	Detected	Detected	Detected	Detected	Detected	Detected	Detected	Detected	Detected	AK054953	chr3:160983747-160983806	LOC200830	Homo sapiens cDNA FLJ30391 fis, clone BRACE2008336. [AK054953]			Hs.691402	200830
A_23_P25019	25.2686	134.132	133.426	130.137	137.523	131.489	27.7124	24.9361	138.45	133.686	134	5.62139	6.74996	6.65717	6.79344	6.60368	6.64787	5.41278	5.58115	6.59801	6.72774	6.81768	Detected	Detected	Detected	Detected	Detected	Detected	Detected	Detected	Detected	Detected	Detected	NM_000946	chr12:57133111-57132284	PRIM1	Homo sapiens primase, DNA, polypeptide 1 (49kDa) (PRIM1), mRNA [NM_000946]	GO:0005658|GO:0003896|GO:0016779|GO:0000216|GO:0046872|GO:0000084|GO:0006260|GO:0000082|GO:0006271|GO:0000723|GO:0006270|GO:0000722|GO:0006269|GO:0005654|GO:0000278|GO:0032201|GO:0016740	NM_000946	Hs.534339	5557
A_23_P103765	99.7165	874.959	905.642	848.289	923.065	886.948	34.2328	103.743	937.237	895.739	858.409	7.80193	9.3175	9.33193	9.38155	9.31937	9.3185	5.79465	7.81591	9.33683	9.33193	9.37006	Detected	Detected	Detected	Detected	Detected	Detected	Detected	Detected	Detected	Detected	Detected	NM_002001	chr1:159276034-159277595	FCER1A	Homo sapiens Fc fragment of IgE, high affinity I, receptor for; alpha polypeptide (FCER1A), mRNA [NM_002001]	GO:0001812|GO:0019370|GO:0045401|GO:0001820|GO:0045425|GO:0005886|GO:0050731|GO:0007257|GO:0050850|GO:0043306|GO:0019863|GO:0005887|GO:0004872|GO:0007166|GO:0009897	NM_002001	Hs.897	2205
A_24_P280113	725.029	4172.01	4320.03	3770.29	4201.58	4275.11	863.503	724.147	4280.16	4174.05	3919.56	10.9633	11.5041	11.5711	11.4857	11.5217	11.5738	10.8045	10.9123	11.5362	11.4857	11.5226	Detected	Detected	Detected	Detected	Detected	Detected	Detected	Detected	Detected	Detected	Detected	NM_001560	chrX:117928406-117928465	IL13RA1	Homo sapiens interleukin 13 receptor, alpha 1 (IL13RA1), mRNA [NM_001560]	GO:0005515|GO:0004896|GO:0016020|GO:0005886|GO:0005898|GO:0004872|GO:0016021|GO:0007166	NM_001560	Hs.496646	3597
A_24_P50818	33.542	339.473	366.942	331.242	362.748	361.378	13.6056	29.0404	361.042	348.6	365.147	6.06624	8.01955	8.06307	8.07486	7.98707	8.05607	4.19817	5.82525	7.97487	8.03976	8.18965	Compromised	Detected	Detected	Detected	Detected	Detected	Detected	Detected	Detected	Detected	Detected	NM_001206774	chr2:197645020-197644961	GTF3C3	Homo sapiens general transcription factor IIIC, polypeptide 3, 102kDa (GTF3C3), transcript variant 2, mRNA [NM_001206774]	GO:0042797|GO:0000127|GO:0005488|GO:0005654|GO:0005634|GO:0042791|GO:0006383|GO:0003677|GO:0006351	NM_001206774	Hs.470996	9330
A_33_P3411612	2451.15	18104.3	16663.9	10666.9	16988.2	16577.6	4404.46	2063.9	17193.4	18411	10645.6	12.782	13.5865	13.5054	13.021	13.5762	13.5157	12.9908	12.5158	13.5752	13.5897	12.9924	Detected	Detected	Detected	Detected	Detected	Detected	Detected	Detected	Detected	Detected	Detected	NM_001190844	chr19:17556068-17556009	TMEM221	Homo sapiens transmembrane protein 221 (TMEM221), mRNA [NM_001190844]	GO:0016020|GO:0016021	NM_001190844	Hs.436603	100130519
A_24_P29277	401.764	1869.11	1961.98	1738.78	1939.67	1940.08	222.329	416.911	1930.65	1879.84	1797.84	10.0278	10.3748	10.4356	10.3794	10.4031	10.4414	8.85956	10.0412	10.393	10.3657	10.4057	Detected	Detected	Detected	Detected	Detected	Detected	Detected	Detected	Detected	Detected	Detected	NM_001130105	chr5:74667084-74667025	COL4A3BP	Homo sapiens collagen, type IV, alpha 3 (Goodpasture antigen) binding protein (COL4A3BP), transcript variant 3, mRNA [NM_001130105]	GO:0005515|GO:0048471|GO:0034976|GO:0005783|GO:0008283|GO:0006672|GO:0070273|GO:0005634|GO:0005829|GO:0005739|GO:0005737|GO:0006955|GO:0006936|GO:0006810|GO:0006665|GO:0035621|GO:0005794|GO:0055088|GO:0005730|GO:0001701|GO:0000902|GO:0007165|GO:0003007|GO:0004672|GO:0070584|GO:0006869|GO:0097001|GO:0005789|GO:0006468|GO:0007029	NM_001130105	Hs.270437	10087
A_23_P373568	93.3273	178.352	177.64	171.661	204.376	180.202	181.697	91.0987	210.31	176.283	176.105	7.69689	7.13699	7.05416	7.16663	7.17821	7.09147	8.54319	7.60775	7.21427	7.10542	7.18699	Detected	Detected	Detected	Detected	Detected	Detected	Detected	Detected	Detected	Detected	Detected	NM_025129	chr19:50310363-50310304	FUZ	Homo sapiens fuzzy homolog (Drosophila) (FUZ), transcript variant 1, mRNA [NM_025129]	GO:0001736|GO:0042384|GO:0010172|GO:0005737|GO:0008589|GO:0030030|GO:0001843|GO:0048704|GO:0007275|GO:0015031|GO:0005856|GO:0001942	NM_025129	Hs.288800	80199
A_23_P213255	129.811	744.954	729.923	701.807	724.892	722.166	59.0697	131.11	738.099	750.419	704.129	8.24912	9.09045	9.02524	9.10861	8.97459	9.02319	6.71869	8.20411	8.99248	9.08864	9.09188	Detected	Detected	Detected	Detected	Detected	Detected	Detected	Detected	Detected	Detected	Detected	NM_020159	chr4:95211718-95211777	SMARCAD1	Homo sapiens SWI/SNF-related, matrix-associated actin-dependent regulator of chromatin, subfamily a, containing DEAD/H box 1 (SMARCAD1), transcript variant 3, mRNA [NM_020159]	GO:0005515|GO:0004386|GO:0005730|GO:0005634|GO:0003676|GO:0003677|GO:0005524|GO:0016363|GO:0000166|GO:0016787|GO:0051260|GO:0045893|GO:0000018|GO:0009117|GO:0016568	NM_020159	Hs.410406	56916
A_24_P73290	311.337	1591.47	1634.58	1394.11	1635.35	1608.12	278.335	313.988	1645.14	1610.5	1457.12	9.62918	10.1447	10.1714	10.0727	10.1535	10.1708	9.20368	9.58846	10.1492	10.1492	10.1139	Detected	Detected	Detected	Detected	Detected	Detected	Detected	Detected	Detected	Detected	Detected	NM_001681	chr12:110788669-110788728	ATP2A2	Homo sapiens ATPase, Ca++ transporting, cardiac muscle, slow twitch 2 (ATP2A2), transcript variant a, mRNA [NM_001681]	GO:0070296|GO:0046872|GO:0006754|GO:0034220|GO:0000166|GO:0006810|GO:0016820|GO:0007155|GO:0031095|GO:0006812|GO:0005792|GO:0005624|GO:0030168|GO:0033017|GO:0008022|GO:0005524|GO:0055085|GO:0048155|GO:0005388|GO:0016529|GO:0008544|GO:0016020|GO:0016787|GO:0007596|GO:0005887|GO:0005789	NM_001681	Hs.506759	488
A_23_P117851	247.756	276.153	301.532	249.782	359.77	301.179	498.062	248.474	352.527	277.997	254.041	9.26616	7.74111	7.79474	7.69301	7.97699	7.80508	10.0359	9.23027	7.94173	7.73459	7.6964	Detected	Detected	Detected	Detected	Detected	Detected	Detected	Detected	Detected	Detected	Detected	NM_001030005	chr15:75123496-75123555	CPLX3	Homo sapiens complexin 3 (CPLX3), mRNA [NM_001030005]	GO:0019905|GO:0030054|GO:0005886|GO:0005326|GO:0046928|GO:0045202|GO:0030073|GO:0016079|GO:0005829	NM_001030005	Hs.187694	594855
A_23_P29939	17600.5	38390.4	39142.5	35424.9	37995.8	38538.1	59560.4	17875.8	38913.6	39270.2	36138.1	15.5818	14.6856	14.7778	14.741	14.7801	14.7801	16.1564	15.6283	14.7778	14.6705	14.732	Detected	Detected	Detected	Detected	Detected	Detected	Detected	Detected	Detected	Detected	Detected	NM_007308	chr4:90647744-90647685	SNCA	Homo sapiens synuclein, alpha (non A4 component of amyloid precursor) (SNCA), transcript variant 4, mRNA [NM_007308]	GO:0051219|GO:0005515|GO:0008219|GO:0030054|GO:0050544|GO:0043030|GO:0010040|GO:0032410|GO:0045202|GO:0042802|GO:0045920|GO:0031623|GO:0043524|GO:0051585|GO:0048169|GO:0032026|GO:0032496|GO:0019717|GO:0005938|GO:0043027|GO:0006638|GO:0005504|GO:0000287|GO:0005509|GO:0060079|GO:0010517|GO:0048488|GO:0032769|GO:0045502|GO:0042775|GO:0051612|GO:0030544|GO:0008270|GO:0007006|GO:0019894|GO:0006644|GO:…	NM_007308	Hs.21374	6622
A_23_P391164	218.683	955.051	880.525	830.673	899.826	887.269	150.457	211.454	900.242	964.653	839.999	9.08126	9.44488	9.28613	9.35014	9.28538	9.31937	8.24752	8.9725	9.27663	9.4429	9.341	Detected	Detected	Detected	Detected	Detected	Detected	Detected	Detected	Detected	Detected	Detected	NM_032434	chr2:27845367-27845426	ZNF512	Homo sapiens zinc finger protein 512 (ZNF512), mRNA [NM_032434]	GO:0005622|GO:0006355|GO:0008270|GO:0005634|GO:0003677|GO:0046872	NM_032434	Hs.529178	84450
A_23_P121141	55.3457	254.478	244.687	231.689	242.112	237.656	17.7722	61.8232	246.03	256.627	234.545	6.87339	7.62694	7.50068	7.58327	7.42945	7.47293	4.66037	7.0117	7.44396	7.62038	7.58643	Detected	Detected	Detected	Detected	Detected	Detected	Detected	Detected	Detected	Detected	Detected	NM_014065	chr3:130742901-130737554	ASTE1	Homo sapiens asteroid homolog 1 (Drosophila) (ASTE1), mRNA [NM_014065]	GO:0004518|GO:0006281	NM_014065	Hs.100878	28990
A_24_P120346	311.691	2226.2	2189.24	1724.67	2124.03	2100.13	152.704	317.769	2133.04	2227.93	1819.86	9.63034	10.6161	10.5899	10.3665	10.5251	10.5515	8.27173	9.6078	10.5178	10.6032	10.4201	Detected	Detected	Detected	Detected	Detected	Detected	Detected	Detected	Detected	Detected	Detected	NM_020202	chr3:100074086-100074145	NIT2	Homo sapiens nitrilase family, member 2 (NIT2), mRNA [NM_020202]	GO:0005739|GO:0008150|GO:0006807|GO:0003674|GO:0005813|GO:0005737|GO:0016810|GO:0005575|GO:0050152	NM_020202	Hs.439152	56954
A_23_P319626	55.2078	31.9516	29.8526	28.7025	44.4778	23.2246	58.7455	42.0663	43.0344	25.3881	30.7355	6.8693	4.73162	4.68087	4.68973	4.99131	4.4289	6.70896	6.40017	4.94559	4.3684	4.79882	Detected	Compromised	Detected	Detected	Detected	Detected	Compromised	Compromised	Detected	Detected	Detected	NM_001420	chr19:11563156-11563097	ELAVL3	Homo sapiens ELAV (embryonic lethal, abnormal vision, Drosophila)-like 3 (Hu antigen C) (ELAVL3), transcript variant 1, mRNA [NM_001420]	GO:0000166|GO:0017091|GO:0007275|GO:0030154|GO:0007399	NM_001420	Hs.1701	1995
A_23_P77669	12.5223	43.4585	42.1247	47.7687	43.6971	39.1012	17.4082	17.0493	46.1471	36.6677	43.0498	4.45206	5.16989	5.12062	5.40427	4.96587	5.04581	4.62489	4.95568	5.04554	4.92556	5.2534	Detected	Compromised	Detected	Detected	Detected	Detected	Detected	Compromised	Compromised	Detected	Detected	NM_017530	chr16:71893808-71893749	ZNF821	Homo sapiens zinc finger protein 821 (ZNF821), transcript variant 4, mRNA [NM_017530]	GO:0005622|GO:0006355|GO:0008270|GO:0005634|GO:0003677|GO:0046872	NM_017530	Hs.643531	55565
A_23_P33613	68.3615	371.736	440.254	337.88	381.366	413.296	41.6048	63.4564	373.336	372.882	350.518	7.21168	8.14143	8.31972	8.10103	8.05403	8.24515	6.13209	7.05267	8.01741	8.13347	8.12837	Detected	Detected	Detected	Detected	Detected	Detected	Detected	Detected	Detected	Detected	Detected	NM_024096	chr16:30435368-30435309	DCTPP1	Homo sapiens dCTP pyrophosphatase 1 (DCTPP1), mRNA [NM_024096]	GO:0005737|GO:0032556|GO:0000287|GO:0016787|GO:0000166|GO:0051289|GO:0047429|GO:0009143|GO:0047840|GO:0005829	NM_024096	Hs.632191	79077
A_33_P3378659	77915.6	256142	265144	263220	234657	251306	156120	59964.2	248506	273397	277084	17.2235	17.8469	17.9368	17.9521	17.8784	17.9175	17.3109	17.0638	17.8889	17.8928	17.96	Detected	Detected	Detected	Detected	Detected	Detected	Detected	Detected	Detected	Detected	Detected	NM_001003799	chr7:38299809-38299750	TARP	Homo sapiens TCR gamma alternate reading frame protein (TARP), nuclear gene encoding mitochondrial protein, transcript variant 1, mRNA [NM_001003799]		NM_001003799	Hs.534032	445347
A_24_P263910	60.5002	142.533	152.708	145.663	164.929	147.888	38.9619	58.0356	176.747	144.544	154.5	7.01388	6.82851	6.84152	6.94704	6.86356	6.81472	6.01588	6.91082	6.95986	6.83047	7.01448	Detected	Detected	Detected	Detected	Detected	Detected	Detected	Detected	Detected	Detected	Detected	AK090420	chr14:50466711-50466652	C14orf182	chromosome 14 open reading frame 182 [Source:HGNC Symbol;Acc:27503] [ENST00000529902]			Hs.660867	283551
A_23_P121527	195.792	384.43	388.027	350.259	386.26	377.903	223.661	197.967	389.658	390.008	359.49	8.90372	8.18599	8.14682	8.14682	8.07127	8.12369	8.87004	8.87497	8.08147	8.19062	8.16777	Detected	Detected	Detected	Detected	Detected	Detected	Detected	Detected	Detected	Detected	Detected	NM_015990	chr4:39123524-39123583	KLHL5	Homo sapiens kelch-like 5 (Drosophila) (KLHL5), transcript variant 1, mRNA [NM_015990]	GO:0008150|GO:0003674|GO:0005737|GO:0003779|GO:0005856	NM_015990	Hs.272251	51088
A_33_P3474319	68.3404	189.429	191.633	172.678	196.026	205.964	94.5983	66.1927	180.297	182.977	183.255	7.21101	7.21928	7.16403	7.17489	7.11828	7.27804	7.47627	7.11717	6.98942	7.15771	7.2441	Detected	Detected	Detected	Detected	Detected	Detected	Detected	Detected	Detected	Detected	Detected	NM_198277	chr11:124959065-124959124	SLC37A2	Homo sapiens solute carrier family 37 (glycerol-3-phosphate transporter), member 2 (SLC37A2), transcript variant 1, mRNA [NM_198277]	GO:0016020|GO:0008643|GO:0016021|GO:0055085	NM_198277	Hs.352661	219855
A_33_P3335984	67.5807	102.34	109.32	121.417	107.353	116.477	96.888	61.9096	106.829	106.076	120.334	7.19286	6.3683	6.38309	6.69725	6.25673	6.48088	7.51708	7.0129	6.24726	6.40702	6.67512	Detected	Detected	Detected	Detected	Detected	Detected	Detected	Detected	Detected	Detected	Detected	BC132927	chr4:16229120-16229179	FLJ39653	Homo sapiens hypothetical FLJ39653, mRNA (cDNA clone IMAGE:40146949). [BC132927]	GO:0016020|GO:0016021			202020
A_33_P3212630	358.961	1943.06	1620.91	1436.67	1626.67	1602.15	637.904	320.227	1584.15	1977.54	1461.16	9.85887	10.4267	10.1582	10.1155	10.1437	10.165	10.3867	9.62253	10.0853	10.4349	10.1164	Detected	Detected	Detected	Detected	Detected	Detected	Detected	Detected	Detected	Detected	Detected	NM_001164447	chr8:7629451-7629510	FAM90A10	Homo sapiens family with sequence similarity 90, member A10 (FAM90A10), mRNA [NM_001164447]	GO:0008270|GO:0003676	NM_001164447	Hs.694406	441328
A_33_P3381429	8080.19	23292	23397.7	22512.5	23653.1	23439.8	8513.39	8315.65	23958.2	23768.5	23048.7	14.5018	13.9338	14.0067	14.0748	14.0719	14.0298	13.8248	14.5729	14.073	13.9422	14.0748	Detected	Detected	Detected	Detected	Detected	Detected	Detected	Detected	Detected	Detected	Detected		chr1:198918760-198918819
A_24_P84508	22467.7	97765.4	100279	90971.2	91438.5	97366.3	20803.1	24899.4	91258	101253	95191.2	15.8589	16.1252	16.2305	16.1293	16.1528	16.2343	14.9247	16.0521	16.0884	16.1293	16.1389	Detected	Detected	Detected	Detected	Detected	Detected	Detected	Detected	Detected	Detected	Detected		chr9:006639362-006639423
A_24_P416346	89.992	53.206	61.5719	53.9161	84.437	63.7907	93.9114	73.0834	88.6018	49.1446	56.0674	7.63914	5.44406	5.60177	5.56777	5.90968	5.67538	7.46432	7.27092	5.97413	5.3278	5.62557	Detected	Compromised	Detected	Detected	Detected	Detected	Detected	Compromised	Detected	Detected	Detected	NM_001079675	chr17:41606025-41605966	ETV4	Homo sapiens ets variant 4 (ETV4), transcript variant 2, mRNA [NM_001079675]	GO:0048863|GO:0043565|GO:0005622|GO:0008045|GO:0006355|GO:0003700|GO:0060762|GO:0005730|GO:0005634|GO:0045893|GO:0033600	NM_001079675	Hs.434059	2118
A_23_P36700	52.6229	134.604	130.324	124.782	155.826	136.991	86.193	49.6555	165.042	133.901	136.326	6.79021	6.75555	6.62001	6.73458	6.78761	6.70301	7.32575	6.65482	6.86003	6.72974	6.83965	Detected	Detected	Detected	Detected	Detected	Detected	Detected	Detected	Detected	Detected	Detected	NM_018009	chr12:6566840-6566899	TAPBPL	Homo sapiens TAP binding protein-like (TAPBPL), mRNA [NM_018009]	GO:0005792|GO:0005886|GO:0005783|GO:0019885|GO:0005789|GO:0016021	NM_018009	Hs.504597	55080
A_24_P264166	37.5372	304.568	285.195	278.774	295.546	277.87	16.0005	39.9861	311.407	297.472	285.609	6.23926	7.87273	7.71297	7.84395	7.69735	7.68183	4.48877	6.31701	7.75878	7.82303	7.85566	Detected	Detected	Detected	Detected	Detected	Detected	Detected	Detected	Detected	Detected	Detected	NR_033351	chr15:28634538-28634597	GOLGA8F	Homo sapiens golgin A8 family, member F (GOLGA8F), non-coding RNA [NR_033351]		NR_033351	Hs.510812	100132565
A_24_P245246	871.237	4747.84	4665.96	4261.3	4917.16	4689.53	549.65	992.414	4779.44	4788.44	4439.71	11.2116	11.6848	11.6813	11.6654	11.746	11.7033	10.1789	11.3796	11.6962	11.6848	11.6942	Detected	Detected	Detected	Detected	Detected	Detected	Detected	Detected	Detected	Detected	Detected	NM_003559	chr17:36922033-36921974	PIP4K2B	Homo sapiens phosphatidylinositol-5-phosphate 4-kinase, type II, beta (PIP4K2B), mRNA [NM_003559]	GO:0005737|GO:0005886|GO:0000166|GO:0005783|GO:0005789|GO:0005634|GO:0005057|GO:0005524|GO:0016740|GO:0016309|GO:0007166|GO:0016308	NM_003559	Hs.730609	8396
A_23_P56736	8634.39	64250.5	56642	56004.1	52957.5	55039.6	46661.2	7509.89	53707.2	63412.9	54647.7	14.622	15.4695	15.3115	15.4361	15.2796	15.3082	15.8589	14.4375	15.2607	15.4141	15.3429	Detected	Detected	Detected	Detected	Detected	Detected	Detected	Detected	Detected	Detected	Detected	NM_080386	chr2:132240430-132240489	TUBA3D	Homo sapiens tubulin, alpha 3d (TUBA3D), mRNA [NM_080386]	GO:0005515|GO:0051258|GO:0005874|GO:0003924|GO:0005525|GO:0005737|GO:0000166|GO:0005198|GO:0006457|GO:0051084|GO:0005856|GO:0007017|GO:0044267|GO:0007018	NM_080386	Hs.503749	113457
A_24_P159648	58.8818	86.1134	92.0393	82.3756	132.36	88.1504	128.846	66.0112	128.516	86.2701	87.0064	6.96598	6.12316	6.15052	6.16223	6.55221	6.10952	7.99929	7.11417	6.50082	6.11553	6.22656	Detected	Detected	Detected	Detected	Detected	Detected	Detected	Detected	Detected	Detected	Detected	NM_006340	chr17:79078484-79079905	BAIAP2	Homo sapiens BAI1-associated protein 2 (BAIAP2), transcript variant 3, mRNA [NM_006340]	GO:0005515|GO:0008286|GO:0017124|GO:0030054|GO:0005886|GO:0005730|GO:0005634|GO:0030175|GO:0007409|GO:0015629|GO:0008022|GO:0001726|GO:0005829|GO:0007165|GO:0009617|GO:0005737|GO:0032956|GO:0046847|GO:0070064|GO:0008093	NM_006340	Hs.128316	10458
A_24_P945283	81.7156	596.143	565.805	503.232	569.634	556.121	79.7794	86.5374	558.081	547.428	528.8	7.47722	8.79337	8.67096	8.64696	8.63162	8.66087	7.19476	7.53049	8.59319	8.65592	8.69426	Detected	Detected	Detected	Detected	Detected	Detected	Detected	Detected	Detected	Detected	Detected	NM_021120	chrX:69725254-69725313	DLG3	Homo sapiens discs, large homolog 3 (Drosophila) (DLG3), transcript variant 1, mRNA [NM_021120]	GO:0005515|GO:0008285|GO:0005886|GO:0019902|GO:0019903|GO:0045202|GO:0004385|GO:0007268|GO:0014069|GO:0008022|GO:0030165|GO:0030426|GO:0005737|GO:0035255|GO:0043198|GO:0007411|GO:0010923|GO:0043025	NM_021120	Hs.522680	1741
A_23_P204550	615.482	2398.23	2292.62	2111.15	2387.45	2206.71	1401	720.341	2370.65	2447.8	2081.55	10.7125	10.7219	10.6606	10.652	10.688	10.62	11.4802	10.9036	10.6667	10.7298	10.6128	Detected	Detected	Detected	Detected	Detected	Detected	Detected	Detected	Detected	Detected	Detected	NM_017988	chr12:100733740-100733799	SCYL2	Homo sapiens SCY1-like 2 (S. cerevisiae) (SCYL2), mRNA [NM_017988]	GO:0005515|GO:0048471|GO:2000370|GO:0005794|GO:0008333|GO:0030136|GO:0005102|GO:0031410|GO:0005524|GO:0005737|GO:0004672|GO:0016020|GO:0090090|GO:0002092|GO:0010008|GO:0005768|GO:0016772	NM_017988	Hs.506481	55681
A_33_P3802146	2512.86	9879.65	10178	8557.93	9332.82	9799.62	2350.86	2213.51	9275.36	10347.2	8803.35	12.8194	12.7218	12.8135	12.6763	12.6763	12.7716	12.1573	12.6308	12.6467	12.7661	12.6898	Detected	Detected	Detected	Detected	Detected	Detected	Detected	Detected	Detected	Detected	Detected	AK131313	chr10:42755760-42755701		Homo sapiens cDNA FLJ16301 fis, clone PLACE7000333. [AK131313]			Hs.255729
A_33_P3246010	461329	343188	344269	335771	301813	326658	463691	412706	322853	359143	359836	18.8502	18.3227	18.3344	18.3227	18.3542	18.3387	18.765	18.7151	18.3542	18.3144	18.3473	Detected	Detected	Detected	Detected	Detected	Detected	Detected	Detected	Detected	Detected	Detected	AK092494	chr16:88775474-88775415		Homo sapiens cDNA FLJ35175 fis, clone PLACE6013400. [AK092494]			Hs.592074
A_24_P291426	94.5185	566.662	602.172	507.736	533.018	567.65	67.3875	109.242	545.433	573.869	520.349	7.71602	8.72283	8.75541	8.66087	8.53826	8.68944	6.91806	7.90399	8.56195	8.72632	8.6746	Detected	Detected	Detected	Detected	Detected	Detected	Detected	Detected	Detected	Detected	Detected	NM_016316	chr2:100019124-100018768	REV1	Homo sapiens REV1 homolog (S. cerevisiae) (REV1), transcript variant 1, mRNA [NM_016316]	GO:0005515|GO:0042276|GO:0000287|GO:0017125|GO:0003887|GO:0005634|GO:0003684|GO:0005622|GO:0006260|GO:0006281|GO:0005654|GO:0009411|GO:0016740	NM_016316	Hs.443077	51455
A_23_P210131	29.0455	164.493	165.06	145.634	130.862	157.189	10.2432	30.1984	141.786	160.598	147.559	5.83602	7.02551	6.95199	6.94671	6.53839	6.89788	3.71714	5.88476	6.63328	6.97972	6.95221	Compromised	Detected	Detected	Detected	Detected	Detected	Detected	Detected	Detected	Detected	Detected	XM_003118857	chr2:96657375-96657316		Ankyrin repeat domain-containing protein 36C [Source:UniProtKB/Swiss-Prot;Acc:Q5JPF3] [ENST00000528268]		XM_003118857	Hs.646318
A_23_P104109	50.0694	297.241	295.797	274.029	289.016	292.546	42.3007	48.8538	289.693	300.174	276.18	6.71695	7.8374	7.76541	7.82015	7.67356	7.76176	6.16223	6.6275	7.66887	7.83638	7.80715	Detected	Detected	Detected	Detected	Detected	Detected	Detected	Detected	Detected	Detected	Detected	NM_012424	chr1:213446224-213446283	RPS6KC1	Homo sapiens ribosomal protein S6 kinase, 52kDa, polypeptide 1 (RPS6KC1), transcript variant 1, mRNA [NM_012424]	GO:0005515|GO:0007165|GO:0005737|GO:0016020|GO:0000166|GO:0004674|GO:0035091|GO:0005524|GO:0005769	NM_012424	Hs.591416	26750
A_33_P3242099	107.519	220.359	278.505	243.45	318.389	278.99	215.374	68.1011	330.517	220.617	251.963	7.92443	7.42343	7.6769	7.65485	7.79799	7.68794	8.80424	7.15853	7.84712	7.40887	7.68467	Detected	Detected	Detected	Detected	Detected	Detected	Detected	Detected	Detected	Detected	Detected	NM_203459	chr1:200822485-200822544	CAMSAP2	Homo sapiens calmodulin regulated spectrin-associated protein family, member 2 (CAMSAP2), mRNA [NM_203459]	GO:0005515|GO:0005737|GO:0005874|GO:0005856	NM_203459	Hs.23585	23271
A_23_P113572	658.52	3036.58	3088.73	2735.32	3127.97	3053.32	335.212	632.999	3156.99	3093.03	2786.63	10.8145	11.0555	11.0898	11.0351	11.0849	11.0893	9.49436	10.7055	11.0868	11.0661	11.0351	Detected	Detected	Detected	Detected	Detected	Detected	Detected	Detected	Detected	Detected	Detected	NM_001770	chr16:28950600-28950659	CD19	Homo sapiens CD19 molecule (CD19), transcript variant 2, mRNA [NM_001770]	GO:0006968|GO:0005886|GO:0005887|GO:0050776|GO:0005057|GO:0009897|GO:0007166	NM_001770	Hs.652262	930
A_23_P117662	35.5062	95.2738	88.2192	95.3551	106.352	86.9898	17.2347	34.7608	105.276	98.6274	95.9372	6.15097	6.26683	6.08988	6.35955	6.24302	6.0921	4.61178	6.10719	6.22346	6.30093	6.35791	Detected	Detected	Detected	Detected	Detected	Detected	Detected	Detected	Detected	Detected	Detected	NM_002112	chr15:50534229-50534170	HDC	Homo sapiens histidine decarboxylase (HDC), mRNA [NM_002112]	GO:0006520|GO:0006547|GO:0006548|GO:0005625|GO:0005626|GO:0004398|GO:0016829|GO:0030425|GO:0005829|GO:0001692|GO:0030170|GO:0043025|GO:0016597|GO:0042423	NM_002112	Hs.1481	3067
A_23_P12113	28.1714	131.696	123.411	122.973	128.526	119.266	30.7083	27.4263	128.815	136.975	123.771	5.78624	6.72227	6.54152	6.71428	6.51177	6.51503	5.59787	5.73012	6.50598	6.75912	6.7118	Detected	Detected	Detected	Detected	Detected	Detected	Detected	Detected	Detected	Detected	Detected	NM_014053	chr1:213068636-213068695	FLVCR1	Homo sapiens feline leukemia virus subgroup C cellular receptor 1 (FLVCR1), mRNA [NM_014053]	GO:0005515|GO:0046620|GO:0005215|GO:0008219|GO:0015886|GO:0005886|GO:0015232|GO:0007275|GO:0097037|GO:0048536|GO:0055085|GO:0001701|GO:0006879|GO:0035264|GO:0005887|GO:0060323|GO:0030218|GO:0006810|GO:0004872|GO:0035108|GO:0042733	NM_014053	Hs.7055	28982
A_33_P3228593	10.1265	99.7531	92.5262	92.8422	90.4717	89.1169	7.3724	11.0048	93.2524	107.26	95.7254	4.11418	6.33096	6.15596	6.32107	6.01047	6.12347	3.23672	4.2565	6.0512	6.4192	6.35538	Compromised	Detected	Compromised	Detected	Detected	Detected	Detected	Detected	Detected	Compromised	Detected	AK023344	chrX:48934649-48934590	WDR45	WD repeat domain 45 [Source:HGNC Symbol;Acc:28912] [ENST00000465431]	GO:0042594|GO:0031090|GO:0080025|GO:0006914		Hs.632807	11152
A_23_P55190	311.495	1484.34	1469.53	1396.73	1416.06	1469.5	310.363	324.299	1440.08	1511.7	1477.97	9.62946	10.0566	10.0242	10.0763	9.94142	10.0424	9.37327	9.64089	9.95698	10.0653	10.1317	Detected	Detected	Detected	Detected	Detected	Detected	Detected	Detected	Detected	Detected	Detected	NM_004247	chr17:42928387-42928328	EFTUD2	Homo sapiens elongation factor Tu GTP binding domain containing 2 (EFTUD2), transcript variant 1, mRNA [NM_004247]	GO:0005515|GO:0006397|GO:0008380|GO:0010467|GO:0015030|GO:0003924|GO:0005730|GO:0005634|GO:0071013|GO:0005525|GO:0006184|GO:0005737|GO:0016607|GO:0000166|GO:0000398|GO:0005654|GO:0005681	NM_004247	Hs.151787	9343
A_23_P354798	71.4154	490.822	501.684	333.461	481.513	505.998	32.7955	94.061	471.026	489.835	324.393	7.27242	8.51634	8.49971	8.08515	8.38758	8.52698	5.71791	7.66146	8.34252	8.49952	8.03173	Detected	Detected	Detected	Detected	Detected	Detected	Detected	Detected	Detected	Detected	Detected	NM_144576	chr12:56664424-56664483	COQ10A	Homo sapiens coenzyme Q10 homolog A (S. cerevisiae) (COQ10A), nuclear gene encoding mitochondrial protein, transcript variant 1, mRNA [NM_144576]	GO:0005739|GO:0016020|GO:0005743	NM_144576	Hs.4096	93058
A_23_P90233	22.3782	84.612	75.8798	70.6775	70.6387	78.6485	71.0388	26.7644	74.7828	75.9864	69.5943	5.41919	6.10368	5.88805	5.94329	5.66784	5.95528	7.00248	5.68882	5.74038	5.94366	5.92144	Detected	Detected	Detected	Detected	Detected	Detected	Detected	Detected	Detected	Detected	Detected	NM_024303	chr19:56732987-56732928	ZSCAN5A	Homo sapiens zinc finger and SCAN domain containing 5A (ZSCAN5A), mRNA [NM_024303]	GO:0005622|GO:0003700|GO:0016032|GO:0008270|GO:0005634|GO:0003677|GO:0046872	NM_024303	Hs.177688	79149
A_24_P134850	31.8951	60.02	57.1598	47.7696	42.8953	58.606	96.8087	77.024	40.3085	50.9445	51.0059	5.99305	5.6227	5.50577	5.40454	4.9369	5.55893	7.51519	7.34362	4.84702	5.37713	5.50019	Detected	Compromised	Detected	Detected	Detected	Detected	Compromised	Compromised	Detected	Detected	Detected	NM_020715	chr14:68055609-68055668	PLEKHH1	Homo sapiens pleckstrin homology domain containing, family H (with MyTH4 domain) member 1 (PLEKHH1), mRNA [NM_020715]	GO:0005488|GO:0005856	NM_020715	Hs.594236	57475
A_23_P50907	108.443	623.909	629.239	584.619	615.988	618.902	56.0906	111.436	619.239	632.026	592.456	7.93588	8.85423	8.82105	8.85695	8.74447	8.81673	6.62437	7.94231	8.74138	8.85448	8.85131	Detected	Detected	Detected	Detected	Detected	Detected	Detected	Detected	Detected	Detected	Detected	NM_002210	chr2:187545295-187545354	ITGAV	Homo sapiens integrin, alpha V (vitronectin receptor, alpha polypeptide, antigen CD51) (ITGAV), transcript variant 1, mRNA [NM_002210]	GO:0005515|GO:0008284|GO:0005886|GO:0035635|GO:0097024|GO:0031994|GO:0050900|GO:0046718|GO:0050764|GO:0007411|GO:0044419|GO:0052066|GO:0004872|GO:0070371|GO:0007155|GO:0033690|GO:0008305|GO:0050431|GO:0043066|GO:0001568|GO:0030335|GO:0009986|GO:0010745|GO:0045715|GO:0001846|GO:2000425|GO:0001525|GO:0050748|GO:0010888|GO:0045785|GO:0007160|GO:0016020|GO:0007596|GO:0007229|GO:0005887|GO:0032369|GO:…	NM_002210	Hs.436873	3685
A_33_P3374589	294.022	562.126	607.244	566.224	835.442	611.981	451.807	269.369	839.063	568.894	590.618	9.53351	8.70861	8.76755	8.81284	9.17782	8.80017	9.90349	9.34808	9.18145	8.71256	8.84872	Detected	Detected	Detected	Detected	Detected	Detected	Detected	Detected	Detected	Detected	Detected		chr22:46189559-46189618	ATXN10	ataxin 10 [Source:HGNC Symbol;Acc:10549] [ENST00000402380]	GO:0005515|GO:0008219|GO:0048471|GO:0005737|GO:0043025|GO:0031175|GO:0030425|GO:0042802|GO:0007399|GO:0005829			25814
A_23_P99632	76.0524	247.176	266.996	240.263	268.846	267.173	117.635	80.1037	259.211	258.264	244.959	7.36598	7.58501	7.61857	7.63962	7.57513	7.63123	7.85059	7.4075	7.51883	7.62992	7.64331	Detected	Detected	Detected	Detected	Detected	Detected	Detected	Detected	Detected	Detected	Detected	NM_017999	chr14:24629168-24629505	RNF31	Homo sapiens ring finger protein 31 (RNF31), mRNA [NM_017999]	GO:0000209|GO:0005515|GO:0050852|GO:0035631|GO:0043130|GO:0004842|GO:0016874|GO:0023035|GO:0071797|GO:0097039|GO:0046872|GO:0005829|GO:0005622|GO:0005737|GO:0051092|GO:0009898|GO:0008270|GO:0043123	NM_017999	Hs.375217	55072
A_33_P3282000	75.8771	53.2863	67.4285	57.378	81.8917	63.7788	97.0903	72.1536	75.3193	56.4403	57.8233	7.36142	5.44726	5.72988	5.65623	5.86992	5.67445	7.52077	7.25138	5.74849	5.52425	5.66642	Detected	Detected	Detected	Detected	Detected	Detected	Detected	Detected	Detected	Detected	Detected		chr2:160473700-160473759
A_23_P112531	3692.03	10053.5	10097.6	8894.97	10044.7	9974.9	779.953	4150.81	10141.3	10177.4	9061.47	13.4069	12.7437	12.7953	12.7403	12.7997	12.7904	10.6761	13.5697	12.7918	12.7506	12.7345	Detected	Detected	Detected	Detected	Detected	Detected	Detected	Detected	Detected	Detected	Detected	NM_001035254	chr9:130703275-130703216	FAM102A	Homo sapiens family with sequence similarity 102, member A (FAM102A), transcript variant 1, mRNA [NM_001035254]		NM_001035254	Hs.535972	399665
A_23_P106481	201.063	1396.57	1415.01	1268.75	1406.08	1396.33	120.526	202.986	1390.29	1409.4	1278.76	8.94888	9.96898	9.96429	9.94348	9.92892	9.96063	7.89286	8.91003	9.89521	9.95657	9.92983	Detected	Detected	Detected	Detected	Detected	Detected	Detected	Detected	Detected	Detected	Detected	NM_016454	chr15:34520664-34520723	TMEM85	Homo sapiens transmembrane protein 85 (TMEM85), mRNA [NM_016454]	GO:0016020|GO:0006915|GO:0016021	NM_016454	Hs.250905	51234
A_33_P3239790	119.436	179.039	199.784	188.171	318.608	200.661	202.665	115.157	314.377	181.184	191.574	8.09978	7.14157	7.21947	7.29444	7.79983	7.2413	8.70829	7.99967	7.77524	7.14157	7.30274	Detected	Detected	Detected	Detected	Detected	Detected	Detected	Detected	Detected	Detected	Detected	NM_014699	chr16:31091549-31091608	ZNF646	Homo sapiens zinc finger protein 646 (ZNF646), mRNA [NM_014699]	GO:0005622|GO:0005515|GO:0006355|GO:0008270|GO:0005634|GO:0003677|GO:0046872	NM_014699	Hs.119273	9726
A_24_P53282	190.531	470.3	480.028	408.202	458.3	472.412	187.51	191.587	464.17	486.444	417.7	8.85828	8.46503	8.43248	8.36726	8.31108	8.43197	8.5889	8.81614	8.32288	8.4905	8.37927	Detected	Detected	Detected	Detected	Detected	Detected	Detected	Detected	Detected	Detected	Detected	NM_001304	chr17:28795047-28795106	CPD	Homo sapiens carboxypeptidase D (CPD), transcript variant 1, mRNA [NM_001304]	GO:0005802|GO:0005792|GO:0005624|GO:0005634|GO:0046872|GO:0004185|GO:0016020|GO:0006508|GO:0008233|GO:0008270|GO:0071352|GO:0016021|GO:0008237|GO:0004181	NM_001304	Hs.446079	1362
A_23_P210807	65.5396	43.687	45.14	56.1049	57.0033	44.6535	78.7532	51.2727	64.1857	41.1861	58.9414	7.13983	5.17715	5.20637	5.62306	5.36304	5.21635	7.17338	6.70462	5.53438	5.08436	5.69177	Detected	Compromised	Detected	Detected	Detected	Detected	Detected	Compromised	Detected	Detected	Detected	NM_138283	chr20:23424680-23425465	CSTL1	Homo sapiens cystatin-like 1 (CSTL1), mRNA [NM_138283]	GO:0004869|GO:0005576|GO:0030414	NM_138283	Hs.352134	128817
A_23_P115726	138.966	261.067	277.686	233.928	333.062	283.76	331.068	142.769	328.426	265.045	232.729	8.36157	7.66242	7.6718	7.60033	7.86191	7.71542	9.47385	8.34788	7.83669	7.66639	7.57674	Detected	Detected	Detected	Detected	Detected	Detected	Detected	Detected	Detected	Detected	Detected	NM_194298	chr10:61411130-61411071	SLC16A9	Homo sapiens solute carrier family 16, member 9 (monocarboxylic acid transporter 9) (SLC16A9), mRNA [NM_194298]	GO:0005886|GO:0016021|GO:0046415|GO:0055085|GO:0015293	NM_194298	Hs.499709	220963
A_23_P101960	1489.51	5692.38	5704.72	5233.02	5693.34	5608.27	479.979	1577.55	5728.7	5790.64	5308.86	12.0104	11.9571	11.9899	11.9716	11.9479	11.978	9.9847	12.0875	11.949	11.9598	11.9704	Detected	Detected	Detected	Detected	Detected	Detected	Detected	Detected	Detected	Detected	Detected	NM_006887	chr2:43451215-43451156	ZFP36L2	Homo sapiens zinc finger protein 36, C3H type-like 2 (ZFP36L2), mRNA [NM_006887]	GO:0043488|GO:0006355|GO:0005737|GO:0003700|GO:0008283|GO:0003723|GO:0008270|GO:0005634|GO:0003677|GO:0046872|GO:0000288	NM_006887	Hs.503093	678
A_23_P209694	229.208	1158.47	1171.2	1037.93	1127.81	1168.87	124.694	201.933	1118.75	1172.58	1099.58	9.15681	9.71343	9.70023	9.66498	9.60745	9.71261	7.94312	8.90358	9.58339	9.71146	9.72067	Detected	Detected	Detected	Detected	Detected	Detected	Detected	Detected	Detected	Detected	Detected	NM_022894	chr2:61025238-61025297	PAPOLG	Homo sapiens poly(A) polymerase gamma (PAPOLG), mRNA [NM_022894]	GO:0006397|GO:0004652|GO:0000166|GO:0003723|GO:0016779|GO:0043631|GO:0005634|GO:0005524|GO:0046872|GO:0016740|GO:0006351	NM_022894	Hs.387471	64895
A_23_P110062	30.6997	223.495	219.963	199.097	202.721	217.22	21.1076	32.7983	207.166	228.91	206.735	5.9342	7.44352	7.3511	7.37725	7.1658	7.34736	4.94619	6.01588	7.19526	7.46345	7.41227	Detected	Detected	Detected	Detected	Detected	Detected	Detected	Detected	Detected	Detected	Detected	NM_003907	chr3:183861961-183862392	EIF2B5	Homo sapiens eukaryotic translation initiation factor 2B, subunit 5 epsilon, 82kDa (EIF2B5), mRNA [NM_003907]	GO:0005515|GO:0010467|GO:0051716|GO:0009408|GO:0048708|GO:0003743|GO:0043434|GO:0005634|GO:0006412|GO:0006413|GO:0005829|GO:0005085|GO:0005737|GO:0001541|GO:0045948|GO:0005851|GO:0016070|GO:0042552|GO:0006950|GO:0006417|GO:0009749|GO:0032057|GO:0014002|GO:0014003|GO:0031369|GO:0044267|GO:0016740	NM_003907	Hs.283551	8893
A_23_P97283	61.6508	127.097	136.795	125.275	153.075	132.718	204.803	65.9154	155.569	125.304	125.019	7.04093	6.677	6.69198	6.74037	6.7573	6.66241	8.72157	7.11074	6.77888	6.6455	6.72346	Detected	Detected	Detected	Detected	Detected	Detected	Detected	Detected	Detected	Detected	Detected	NM_024897	chr1:156213417-156213358	PAQR6	Homo sapiens progestin and adipoQ receptor family member VI (PAQR6), transcript variant 1, mRNA [NM_024897]	GO:0016020|GO:0004872|GO:0016021	NM_024897	Hs.235873	79957
A_23_P112596	83.1433	426.9	407.728	391.725	407.225	402.196	29.9351	84.8148	404.419	427.571	394.952	7.50189	8.32417	8.21281	8.30928	8.1458	8.20695	5.55522	7.49486	8.13063	8.30895	8.30475	Detected	Detected	Detected	Detected	Detected	Detected	Detected	Detected	Detected	Detected	Detected	NM_001123	chr10:76429970-76468080	ADK	Homo sapiens adenosine kinase (ADK), transcript variant 1, mRNA [NM_001123]	GO:0046085|GO:0055086|GO:0005634|GO:0005524|GO:0046872|GO:0009156|GO:0005829|GO:0006166|GO:0006167|GO:0000166|GO:0004001|GO:0006144|GO:0016301|GO:0042102|GO:0043101|GO:0016773|GO:0006175|GO:0016740	NM_001123	Hs.656586	132
A_33_P3687604	63.5016	103.533	92.6075	102.209	121.961	87.7973	92.2479	51.2623	115.382	94.074	99.1101	7.0848	6.38828	6.15724	6.45924	6.4375	6.10399	7.43881	6.70422	6.35225	6.2361	6.40151	Detected	Detected	Detected	Detected	Detected	Detected	Detected	Detected	Detected	Detected	Detected	AK093315	chr2:207118334-207118393	LOC285173	Homo sapiens cDNA FLJ35996 fis, clone TESTI2014988. [AK093315]			Hs.638487	285173
A_24_P481783	118.277	578.895	587.694	530.341	562.8	577.808	91.8526	118.801	573.13	578.508	543.938	8.07882	8.75092	8.72157	8.71852	8.61509	8.71322	7.43169	8.04394	8.63285	8.73497	8.73167	Detected	Detected	Detected	Detected	Detected	Detected	Detected	Detected	Detected	Detected	Detected	NM_001163692	chr15:65385408-65385349	UBAP1L	Homo sapiens ubiquitin associated protein 1-like (UBAP1L), mRNA [NM_001163692]		NM_001163692	Hs.659256	390595
A_33_P3294881	151.08	895.811	920.371	828.455	874.754	904.809	101.356	147.271	887.774	923.561	872.483	8.49316	9.35364	9.35486	9.34698	9.24586	9.34934	7.59881	8.39727	9.25559	9.37485	9.39246	Detected	Detected	Detected	Detected	Detected	Detected	Detected	Detected	Detected	Detected	Detected	NM_016474	chr3:14712642-14712701	C3orf19	Homo sapiens chromosome 3 open reading frame 19 (C3orf19), mRNA [NM_016474]		NM_016474	Hs.517820	51244
A_24_P343233	1498.3	6406.17	6139.24	5939.32	6313.08	6092.91	1576.98	1462.97	6341.9	6467.25	6063.43	12.0208	12.1172	12.0823	12.155	12.1039	12.1015	11.6341	11.9716	12.0875	12.1114	12.1627	Detected	Detected	Detected	Detected	Detected	Detected	Detected	Detected	Detected	Detected	Detected	NM_002124	chr6:32548583-32548524	HLA-DRB1	Homo sapiens major histocompatibility complex, class II, DR beta 1 (HLA-DRB1), transcript variant 1, mRNA [NM_002124]	GO:0050852|GO:0005794|GO:0005886|GO:0005783|GO:0002504|GO:0019221|GO:0031295|GO:0042613|GO:0005765|GO:0006955|GO:0016020|GO:0005887|GO:0031902|GO:0005789|GO:0016021|GO:0032395|GO:0060333|GO:0005768	NM_002124	Hs.696211	3123
A_33_P3252196	256.573	1174.96	1235.32	1134.78	1130.59	1205.65	160.471	251.388	1120.31	1199.53	1169.92	9.31376	9.73461	9.77722	9.79081	9.60934	9.76195	8.34762	9.24902	9.58665	9.74514	9.80692	Detected	Detected	Detected	Detected	Detected	Detected	Detected	Detected	Detected	Detected	Detected	NM_004456	chr7:148504564-148504505	EZH2	Homo sapiens enhancer of zeste homolog 2 (Drosophila) (EZH2), transcript variant 1, mRNA [NM_004456]	GO:0005515|GO:0006355|GO:0016571|GO:0008168|GO:0006325|GO:0005634|GO:0003677|GO:0018024|GO:0042054|GO:0035098|GO:0048387|GO:0045892|GO:0016740|GO:0016568	NM_004456	Hs.444082	2146
A_23_P107744	76.1912	814.474	845.719	752.888	792.131	831.541	41.7993	76.2036	809.29	829.26	775.224	7.36918	9.2164	9.22861	9.20908	9.10284	9.22238	6.14225	7.32765	9.12221	9.22416	9.23157	Detected	Detected	Detected	Detected	Detected	Detected	Detected	Detected	Detected	Detected	Detected	NM_030760	chr19:10623943-10623884	S1PR5	Homo sapiens sphingosine-1-phosphate receptor 5 (S1PR5), transcript variant 1, mRNA [NM_030760]	GO:0005886|GO:0004930|GO:0004872|GO:0016021|GO:0004871	NM_030760	Hs.501561	53637
A_23_P115919	26.9882	155.197	152.09	140.563	169.09	149.436	19.3234	26.7583	171.665	152.609	142.9	5.71679	6.94388	6.83614	6.8977	6.90387	6.82738	4.79071	5.68828	6.91987	6.90717	6.90513	Detected	Detected	Detected	Detected	Detected	Detected	Detected	Detected	Detected	Detected	Detected	NM_001037537	chr10:13320342-13320283	PHYH	Homo sapiens phytanoyl-CoA 2-hydroxylase (PHYH), transcript variant 2, mRNA [NM_001037537]	GO:0006629|GO:0031418|GO:0005782|GO:0009055|GO:0003824|GO:0046872|GO:0007399|GO:0005739|GO:0001561|GO:0016491|GO:0048244|GO:0016702|GO:0044255|GO:0005777	NM_001037537	Hs.498732	5264
A_24_P14634	28.1948	25.3114	22.7182	29.1165	31.2856	14.277	33.4116	21.5157	38.2569	24.0384	30.5663	5.78806	4.37556	4.36419	4.71173	4.48716	3.85167	5.75245	5.33152	4.7737	4.27658	4.79185	Detected	Compromised	Detected	Detected	Detected	Detected	Compromised	Compromised	Compromised	Detected	Detected	NM_133455	chr22:29655165-29655224	EMID1	Homo sapiens EMI domain containing 1 (EMID1), mRNA [NM_133455]	GO:0005581|GO:0005794|GO:0005783|GO:0005576	NM_133455	Hs.289106	129080
A_23_P145024	75.6175	1016.74	982.456	907.554	978.873	975.515	15.4996	74.8534	978.718	1031.2	918.641	7.35537	9.53034	9.44623	9.47033	9.40215	9.4568	4.42321	7.30491	9.39198	9.53189	9.46553	Detected	Detected	Detected	Detected	Detected	Detected	Detected	Detected	Detected	Detected	Detected	NM_000024	chr5:148208080-148208139	ADRB2	Homo sapiens adrenergic, beta-2-, receptor, surface (ADRB2), mRNA [NM_000024]	GO:0005515|GO:0051927|GO:0051929|GO:0045453|GO:0004941|GO:0002025|GO:0015459|GO:0043268|GO:0005764|GO:0042803|GO:0007171|GO:0010765|GO:0045823|GO:0004935|GO:0005792|GO:0030501|GO:0004930|GO:0008179|GO:0008333|GO:0060079|GO:0035240|GO:0006898|GO:0002032|GO:0043235|GO:0048633|GO:0005887|GO:0042060|GO:0007188|GO:0007189|GO:0035811|GO:0051930|GO:0030424|GO:0008284|GO:0005886|GO:0051379|GO:0005634|GO:…	NM_000024	Hs.2551	154
A_33_P3247320	11.5942	35.2557	39.7149	33.8025	31.7286	35.8004	18.2279	11.5185	26.3533	34.0676	30.4634	4.32163	4.87312	5.03865	4.9163	4.50617	4.94044	4.69808	4.32163	4.24371	4.8164	4.78608	Detected	Compromised	Detected	Detected	Detected	Detected	Compromised	Compromised	Compromised	Detected	Detected	NR_024075	chr19:6952815-6952756	EMR4P	Homo sapiens egf-like module containing, mucin-like, hormone receptor-like 4 pseudogene (EMR4P), non-coding RNA [NR_024075]		NR_024075	Hs.688043	326342
A_23_P122304	351.145	2140.28	2327.16	2038.66	2256.49	2315.94	351.341	370.694	2204.89	2165.45	2059.69	9.82246	10.5604	10.6757	10.6074	10.6059	10.6825	9.55316	9.86124	10.5634	10.5592	10.598	Detected	Detected	Detected	Detected	Detected	Detected	Detected	Detected	Detected	Detected	Detected	NM_001527	chr6:114262873-114262195	HDAC2	Homo sapiens histone deacetylase 2 (HDAC2), transcript variant 1, mRNA [NM_001527]	GO:0006344|GO:0005515|GO:0008284|GO:0046970|GO:0005634|GO:0010870|GO:0043433|GO:0005737|GO:0016581|GO:0016580|GO:0061029|GO:0045944|GO:0045347|GO:0042475|GO:0006338|GO:0004407|GO:0046969|GO:0032041|GO:0048011|GO:0043066|GO:0016575|GO:0060789|GO:0000122|GO:0045786|GO:0045862|GO:0016358|GO:0033558|GO:0009913|GO:0043565|GO:0035098|GO:0016787|GO:0032967|GO:0007596|GO:0003682|GO:0010977|GO:0005654|GO:…	NM_001527	Hs.3352	3066
A_23_P93258	63.1997	175.955	192.647	172.579	169.955	185.813	96.4382	61.2883	177.109	176.276	182.641	7.07748	7.11786	7.16926	7.1739	6.91082	7.13561	7.50762	6.9958	6.96486	7.10519	7.23936	Detected	Detected	Detected	Detected	Detected	Detected	Detected	Detected	Detected	Detected	Detected	NM_003537	chr6:26031981-26031922	HIST1H3B	Homo sapiens histone cluster 1, H3b (HIST1H3B), mRNA [NM_003537]		NM_003537	Hs.533292	8358
A_23_P11685	14.7509	87.7108	79.8903	79.2547	82.428	76.7206	17.0902	16.8246	80.9969	91.1397	80.6793	4.73003	6.15097	5.95596	6.10933	5.88189	5.92154	4.59706	4.93551	5.84784	6.19381	6.12316	Detected	Detected	Detected	Detected	Detected	Detected	Detected	Detected	Detected	Detected	Detected	NM_024420	chr1:186957652-186957711	PLA2G4A	Homo sapiens phospholipase A2, group IVA (cytosolic, calcium-dependent) (PLA2G4A), mRNA [NM_024420]	GO:0046456|GO:0019369|GO:0042542|GO:0048471|GO:0008284|GO:0009408|GO:0005783|GO:0031340|GO:0001554|GO:0033280|GO:0005634|GO:0006690|GO:0005829|GO:0005544|GO:0046697|GO:0031622|GO:0005737|GO:0004622|GO:0047498|GO:0004623|GO:0032496|GO:0043129|GO:0009725|GO:0071236|GO:0050482|GO:0043065|GO:0030501|GO:0005794|GO:0006663|GO:0031394|GO:0005509|GO:0007568|GO:0030168|GO:0005624|GO:0010243|GO:0051384|GO:…	NM_024420	Hs.497200	5321
A_33_P3325009	60108.8	255479	256642	261852	228044	254176	37565.3	62850.8	239501	267432	268863	17.0026	17.834	17.8683	17.9306	17.8243	17.9433	15.5874	17.1067	17.8188	17.8289	17.9002	Detected	Detected	Detected	Detected	Detected	Detected	Detected	Detected	Detected	Detected	Detected	BC000737	chr1:163045450-163045509	RGS4	Homo sapiens regulator of G-protein signaling 4, mRNA (cDNA clone MGC:2124 IMAGE:3510260), complete cds. [BC000737]	GO:0043547|GO:0000188|GO:0005516|GO:0005737|GO:0008277|GO:0005886|GO:0005624|GO:0009968|GO:0004871|GO:0005829|GO:0005096		Hs.386726	5999
A_23_P122615	115.889	568.108	569.922	519.988	537.86	566.948	45.6328	120.496	540.325	577.458	529.672	8.04809	8.72559	8.67923	8.69275	8.55097	8.6877	6.29415	8.06909	8.5489	8.7332	8.69745	Detected	Detected	Detected	Detected	Detected	Detected	Detected	Detected	Detected	Detected	Detected	NM_032870	chr6:99848620-99848561	PNISR	Homo sapiens PNN-interacting serine/arginine-rich protein (PNISR), transcript variant 1, mRNA [NM_032870]	GO:0016607|GO:0005634	NM_032870	Hs.520287	25957
A_33_P3289162	14.5573	68.6482	86.3976	76.3878	86.4419	79.605	35.6702	14.1438	82.9743	80.4887	77.902	4.70868	5.81055	6.0626	6.05276	5.94032	5.97327	5.86137	4.66941	5.8793	6.0207	6.0756	Detected	Detected	Detected	Detected	Detected	Detected	Detected	Detected	Detected	Detected	Detected	AK128867	chr2:48758983-48759042		stonin 1 [Source:HGNC Symbol;Acc:17003] [ENST00000484110]			Hs.674050
A_33_P3358943	29.6809	149.123	132.59	144.069	165.651	129.215	103.925	22.1287	166.425	154.825	143.387	5.87578	6.89415	6.64708	6.93418	6.87254	6.62583	7.64762	5.38251	6.87471	6.92564	6.91082	Detected	Detected	Detected	Detected	Detected	Detected	Detected	Detected	Detected	Detected	Detected	NM_000839	chr3:51752561-51752620	GRM2	Homo sapiens glutamate receptor, metabotropic 2 (GRM2), transcript variant 1, mRNA [NM_000839]	GO:0030424|GO:0008344|GO:0005886|GO:0004930|GO:0001641|GO:0035249|GO:0048148|GO:0007268|GO:0007194|GO:0014047|GO:0007269|GO:0005622|GO:0042734|GO:0007186|GO:0005887|GO:0008066|GO:0004872|GO:0004871	NM_000839	Hs.121510	2912
A_33_P3315504	67.6564	365.494	379.68	345.874	379.671	358.664	84.6975	73.7442	388.255	377.528	355.537	7.19451	8.12109	8.11216	8.12959	8.04574	8.0451	7.29513	7.28482	8.07435	8.14936	8.14936	Detected	Detected	Detected	Detected	Detected	Detected	Detected	Detected	Detected	Detected	Detected	NM_153332	chr8:8890645-8890704	ERI1	Homo sapiens exoribonuclease 1 (ERI1), mRNA [NM_153332]	GO:0008408|GO:0005730|GO:0005634|GO:0019843|GO:0031047|GO:0046872|GO:0031125|GO:0005622|GO:0005737|GO:0016787|GO:0071044|GO:0043022|GO:0071204|GO:0071207	NM_153332	Hs.20000	90459
A_23_P322845	191.53	936.943	894.779	835.28	949.496	883.327	103.787	208.647	947.776	930.007	846.962	8.86806	9.41879	9.31317	9.35942	9.36205	9.31397	7.64482	8.95128	9.35046	9.38466	9.35391	Detected	Detected	Detected	Detected	Detected	Detected	Detected	Detected	Detected	Detected	Detected	NM_001102559	chr8:38120995-38120936	PPAPDC1B	Homo sapiens phosphatidic acid phosphatase type 2 domain containing 1B (PPAPDC1B), transcript variant 1, mRNA [NM_001102559]	GO:0005737|GO:0016787|GO:0005886|GO:0046839|GO:0016021|GO:0008195	NM_001102559	Hs.567619	84513
A_24_P103264	184.79	358.992	332.506	328.34	473.956	342.406	232.557	181.271	470.833	361.103	338.429	8.80839	8.09769	7.92661	8.06201	8.36079	7.98269	8.93299	8.72505	8.34188	8.09017	8.08577	Detected	Detected	Detected	Detected	Detected	Detected	Detected	Detected	Detected	Detected	Detected	NM_003360	chr4:115597201-115597260	UGT8	Homo sapiens UDP glycosyltransferase 8 (UGT8), transcript variant 2, mRNA [NM_003360]	GO:0003851|GO:0016758|GO:0016020|GO:0008489|GO:0008152|GO:0007422|GO:0016021|GO:0007417	NM_003360	Hs.144197	7368
A_23_P213863	53.2495	361.583	380.871	372.427	415.971	375.098	100.296	63.0855	416.942	374.474	389.654	6.81576	8.10724	8.11801	8.23955	8.17508	8.11429	7.58159	7.04519	8.17176	8.13932	8.28628	Detected	Detected	Detected	Detected	Detected	Detected	Detected	Detected	Detected	Detected	Detected	NM_001190946	chr5:176949061-176949002	FAM193B	Homo sapiens family with sequence similarity 193, member B (FAM193B), transcript variant 3, mRNA [NM_001190946]		NM_001190946	Hs.484289	54540
A_23_P121676	17.6664	45.1214	37.095	39.0206	41.6134	34.7851	12.8842	20.2359	42.9877	48.3572	39.7459	5.03089	5.21697	4.95291	5.11875	4.88915	4.90622	4.1032	5.23508	4.94432	5.30245	5.1493	Detected	Compromised	Detected	Detected	Detected	Detected	Detected	Compromised	Detected	Detected	Detected	NM_025212	chr4:105393495-105393436	CXXC4	Homo sapiens CXXC finger protein 4 (CXXC4), mRNA [NM_025212]	GO:0005737|GO:0030178|GO:0016023|GO:0008270|GO:0031410|GO:0007352|GO:0030165|GO:0003677|GO:0046872	NM_025212	Hs.12248	80319
A_33_P3288234	5	505.012	554.649	456.525	534.76	552.085	5	5	520.113	526.345	472.36	2.70903	8.55763	8.63993	8.51721	8.54319	8.64958	2.67443	2.71998	8.48889	8.59368	8.54699	Compromised	Detected	Compromised	Detected	Detected	Detected	Detected	Detected	Detected	Compromised	Detected	BX378805	chr4:716093-716034		BX378805 Homo sapiens PLACENTA COT 25-NORMALIZED Homo sapiens cDNA clone CS0DI026YC23 5-PRIME, mRNA sequence [BX378805]			Hs.668246
A_23_P121196	532.693	1315.47	1357.41	1271.18	1615.28	1344.05	945.321	503.319	1625.82	1338.37	1277.68	10.4688	9.88552	9.91018	9.94775	10.1331	9.91281	10.9343	10.3255	10.1354	9.89203	9.92892	Detected	Detected	Detected	Detected	Detected	Detected	Detected	Detected	Detected	Detected	Detected	NM_024334	chr3:14184283-14184342	TMEM43	Homo sapiens transmembrane protein 43 (TMEM43), mRNA [NM_024334]	GO:0005794|GO:0016020|GO:0005783|GO:0005637|GO:0005634|GO:0016021	NM_024334	Hs.517817	79188
A_23_P414713	35.1007	225.722	221.108	171.874	173.812	218.367	11.0557	38.6093	166.583	241.295	204.962	6.13447	7.45813	7.35811	7.16926	6.94531	7.35507	3.83549	6.26736	6.8765	7.5333	7.40067	Compromised	Detected	Detected	Detected	Detected	Detected	Detected	Detected	Detected	Detected	Detected	NM_032423	chr19:52921177-52921236	ZNF528	Homo sapiens zinc finger protein 528 (ZNF528), mRNA [NM_032423]	GO:0005622|GO:0006355|GO:0008270|GO:0005634|GO:0003677|GO:0046872	NM_032423	Hs.662043	84436
A_23_P115482	59.2933	284.951	295.215	268.595	305.304	289.079	53.7863	62.3268	307.794	289.561	275.058	6.97545	7.7808	7.76211	7.79446	7.73944	7.74562	6.56166	7.0241	7.74294	7.78982	7.80193	Detected	Detected	Detected	Detected	Detected	Detected	Detected	Detected	Detected	Detected	Detected	NM_014176	chr1:202300965-202300906	UBE2T	Homo sapiens ubiquitin-conjugating enzyme E2T (putative) (UBE2T), mRNA [NM_014176]	GO:0035519|GO:0085020|GO:0004842|GO:0016881|GO:0016874|GO:0005524|GO:0044314|GO:0070534|GO:0006281|GO:0000166|GO:0070979|GO:0005654|GO:0070936	NM_014176	Hs.5199	29089
A_23_P8497	51.6817	80.1339	104.439	64.3691	94.6985	101.239	108.874	51.4012	95.031	81.0263	57.1238	6.76578	6.02845	6.32377	5.81368	6.07603	6.30895	7.72561	6.70753	6.07459	6.02992	5.65117	Detected	Detected	Detected	Detected	Detected	Detected	Detected	Detected	Detected	Detected	Detected	NM_000823	chr7:31015475-31016094	GHRHR	Homo sapiens growth hormone releasing hormone receptor (GHRHR), mRNA [NM_000823]	GO:0005515|GO:0021984|GO:0060124|GO:0043627|GO:0008284|GO:0005886|GO:0030819|GO:0033143|GO:0005637|GO:0016520|GO:0008340|GO:0016363|GO:0005640|GO:0048609|GO:0030104|GO:0005737|GO:0019838|GO:0046887|GO:0048469|GO:0004872|GO:0040018|GO:0004871|GO:0030141|GO:0051246|GO:0032868|GO:0032869|GO:0009986|GO:0060133|GO:0004930|GO:0005624|GO:0051384|GO:0008150|GO:0007595|GO:0007186|GO:0016020|GO:0043568|GO:…	NM_000823	Hs.767	2692
A_23_P11201	60.9097	185.62	182.655	175.923	191.557	179.882	133.533	56.3821	191.69	187.642	177.966	7.02345	7.1891	7.09408	7.19964	7.08267	7.08947	8.06344	6.8634	7.07974	7.18714	7.19984	Detected	Detected	Detected	Detected	Detected	Detected	Detected	Detected	Detected	Detected	Detected	NM_001097579	chrX:41555937-41555996	GPR34	Homo sapiens G protein-coupled receptor 34 (GPR34), transcript variant 4, mRNA [NM_001097579]	GO:0005886|GO:0004930|GO:0005624|GO:0005625|GO:0008022|GO:0030165|GO:0032403|GO:0006886|GO:0030425|GO:0043234|GO:0005737|GO:0007186|GO:0045028|GO:0005887|GO:0004872|GO:0004871|GO:0016021	NM_001097579	Hs.495989	2857
A_23_P10025	370.19	898.261	895.681	844.018	904.561	881.634	77.2714	399.661	912.805	913.566	849.904	9.90505	9.35773	9.31397	9.37386	9.29186	9.30942	7.14018	9.96924	9.29827	9.35773	9.35773	Detected	Detected	Detected	Detected	Detected	Detected	Detected	Detected	Detected	Detected	Detected	NM_006159	chr12:44902496-44902437	NELL2	Homo sapiens NEL-like 2 (chicken) (NELL2), transcript variant 2, mRNA [NM_006159]	GO:0005515|GO:0005198|GO:0005509|GO:0005576|GO:0007155|GO:0040008	NM_006159	Hs.505326	4753
[truncated: 21,222 more rows]

## Sheet: Hierarchical Clustering Map
	A vs Normal								B vs Normal
		A vs B
